# Supplementary material for: Excavation of Genes Related to the Mining of Growth, Development, and Meat Quality of Two Crossbred Sheep Populations Based on Comparative Transcriptomes
Source: Animals (Basel). 2021 May 21;11(6):1492. doi: 10.3390/ani11061492 (PMC8224371; doi:10.3390/ani11061492)
Supplement: Supplementary file 1 [file animals-11-01492-s001.zip]

Archive with 1 entries (1 files):
- animals-1165488-supplementary.xlsx
