# Supplementary material for: Excavation of Genes Related to the Mining of Growth, Development, and Meat Quality of Two Crossbred Sheep Populations Based on Comparative Transcriptomes
Source: Animals (Basel). 2021 May 21;11(6):1492. doi: 10.3390/ani11061492 (PMC8224371; doi:10.3390/ani11061492)
Supplement: Supplementary file 1 [file animals-11-01492-s001.zip › animals-1165488-supplementary.xlsx]

## Sheet: Table S1
Table S1. qPCR primer sequences
Symbols	sequence 5'-3'	product length
ADIPOQ	TTCACCCACGACCAGTTCC	135
	GTTATCCGCATAGACCCCAT
SIX1	GCATAACCCTTACCCCTCG	140
	CGGTGTTCTCCCTTTCCTT
PLCB1	AAGCTTCCAACACGTACAGC	209
	TGACTCGAACTTGACTGGCT
CRYAB	AGAGGAACTCAAGGTCAAGGTG	160
	AGACGACAGGGATGAAGTAATG
MYL2	GGCTCCAGGTCCCATTAACT	239
	AGTCCAAGTTGCCAGTCACA
GPC1	CCTGACGACTACCTGGACTG	217
	CGCAGTACACCAGCTTCATG
PPARD	TACCTCCACCACGAAACCA	225
	ATAAATACCAGCCCCGGTTC
FGFRL1	CACTGACCATGTGGACCAAG	167
	GAGCGTGTAGTTGACACTGA
CDC42	CTCCTTTCTTGCTTGTTGGG	237
	TCCTTTTGGGTTGAGTTTCC
LOC101106246	GGTGTATGTCCCTACGGTGTT	325
	TTTTACTGGCTCCTGCTTCA
IGF1	ATGCCAGTCACATCCTCCTC	217
	AGCACTCATCCACGATTCCT
LARGE	CGAGCCGTATGTTGTTGTGA	203
	TGCGGTATTGCTTGTTGGAC
GPX1	GCAACCAGTTTGGGCATCA	124
	CCATTCACCTCGCACTTTTC
ACTB	TCCGTGACATCAAGGAGAAGC	176
	CAGGAAGGAAGGCTGGAAGA

## Sheet: Table S2
Table S2. Production performance and meat quality differences between the DP×STH and MG×STH sheep populations
Indexes	DP×STH	MG×STH	P Value
Body high (cm)	62.17±0.82	63.67±1.08	0.133
Body length (cm)	68.08±1.59	68.75±2.40	0.197
Chest circumference (cm)	84.33±2.71a	74.92±3.71	＜0.01
Live-weight (kg)	38.26±1.40a	30.24±1.81	＜0.01
Carcass weight (kg)	19.75±0.54a	14.03±0.84	＜0.01
Net-meat weight (kg)	14.61±0.47a	10.37±0.61	＜0.01
Net-meat percentage (%)	38.20±1.20a	34.29±0.49	＜0.01
Meat bone ratio (%)	3.47±0.11a	3.20±0.09	＜0.01
Dressing percentage (%)	51.64±1.39a	46.41±0.81	＜0.01
Loin eye area (cm2)	14.04±0.97a	11.89±0.95	＜0.01
Back meat thick (cm）	1.83±0.07a	1.68±0.03	＜0.01
pH	5.46±0.07	5.49±0.10	0.16
Marbling grade	2.50±0.45a	1.67±0.26	＜0.001
Water loss rate (%)	15.28±3.52a	10.85±2.03	＜0.001
Moist cooking loss (%)	46.22±0.65	46.25±2.61	0.423
Brightness value (L)	32.35±0.82	33.78±1.10	0.195
Red value (a)	12.25±1.24a	10.15±1.21	0.035
Yellowness value (b)	8.38±0.97	7.73±1.01	0.119
Shear force of N	21.02±1.46c	31.30±5.23	＜0.001
a: represent P < 0.05, compared with MG×SHT sheep populations.

## Sheet: Table S3
Table S3. Summary of Transcriptomic sequence read mapping in DP×STH and MG×STH sheep populations
Sample	Clean Data (bp)	HQ Clean Data (bp)	Unmapped Pair Reads	Unique Mapped Pair Reads	Mapping Ratio
STH-DP1	10133043226	10078296880	14094019	52157465	0.7891
STH-DP2	9518996061	9466694102	12786469	49651788	0.7964
STH-DP3	10679759447	10607317704	16216403	53549978	0.7692
STH-DP4	11333696707	11242768071	18355042	54738478	0.7509
STH-DP5	10536151244	10463622450	16635716	51794667	0.7587
STH-DP6	9817159683	9759494986	12945119	51003677	0.7989
STH-MG1	9015477193	8964144642	12154294	46781524	0.7954
STH-MG2	9967180764	9909941577	13394972	51840162	0.7961
STH-MG3	9918820257	9865168538	13718559	51199882	0.7902
STH-MG4	10361956283	10300141874	14458241	53064270	0.7875
STH-MG5	9877031218	9809997930	14766454	49836298	0.773
STH-MG6	9943987677	9888249604	16646579	46335265	0.7374

## Sheet: Table S4
Table S4. DEGs of the comparative transcriptome analysis in the DP×STH and MG×STH sheep population
NO.	id	STH-DB_count	STH-MG_count	STH-DB_fpkm	STH-MG_fpkm	log2(FC)	Pvalue	FDR	significant	Symbol	Description	KEGG_A_class	KEGG_B_class	Pathway	K_ID	GO Component	GO Function	GO Process
1	XLOC_000048	4.33333	0.166667	0.298333	0.0133333	-3.719	0.0029388	0.0411707	down	TCONS_00000087	> XP_019776186.1 PREDICTED: catechol O-methyltransferase [Tursiops truncatus]	-	-	-	-	-	-	-
2	XLOC_000422	8.33333	0.333333	0.246667	0.01	-3.96684	0.00112937	0.0238889	down	TCONS_00001550	-	-	-	-	-	-	-	-
3	XLOC_001365	0	119	0.001	34.5333	9.63155	5.73561e-05	0.00466997	up	TCONS_00004748	> XP_005966019.1 PREDICTED: phosphatidylinositol 3-kinase regulatory subunit gamma isoform X1 [Pantholops hodgsonii]	Organismal Systems;Cellular Processes;Environmental Information Processing	Nervous system;Cellular commiunity;Excretory system;Cell growth and death;Sensory system;Digestive system;Circulatory system;Endocrine system;Signal transduction;Cell motility;Immune system;Development	ko04151//PI3K-Akt signaling pathway;ko04014//Ras signaling pathway;ko04810//Regulation of actin cytoskeleton;ko04510//Focal adhesion;ko04015//Rap1 signaling pathway;ko04024//cAMP signaling pathway;ko04022//cGMP - PKG signaling pathway;ko04630//Jak-STAT signaling pathway;ko04062//Chemokine signaling pathway;ko04921//Oxytocin signaling pathway;ko04261//Adrenergic signaling in cardiomyocytes;ko04550…	K02649	-	-	-
4	XLOC_002239	0.166667	27.8333	0.015	2.69	6.37624	0.00104381	0.0227721	up	TCONS_00007933	-	-	-	-	-	-	-	-
5	XLOC_003006	284943	122265	13071.8	5836.54	-1.11354	0.000379639	0.0128751	down	TCONS_00009588	> YP_007625749.1 ATP synthase F0 subunit 6 (mitochondrion) [Alcelaphus buselaphus]// AEP20797.1 ATP synthase F0 subunit 6 (mitochondrion) [Alcelaphus buselaphus]	Metabolism	Energy metabolism	ko00190//Oxidative phosphorylation	K02126	GO:0016020//membrane;GO:0043229//intracellular organelle;GO:0019866//organelle inner membrane;GO:0044446//intracellular organelle part;GO:0005623//cell;GO:0044425//membrane part;GO:0043227//membrane-bounded organelle;GO:0044464//cell part;GO:0031975//envelope;GO:0005622//intracellular;GO:0031090//organelle membrane;GO:0044424//intracellular part;GO:0044422//organelle part;GO:0043226//organelle;GO…	GO:0022891//substrate-specific transmembrane transporter activity;GO:0015077//monovalent inorganic cation transmembrane transporter activity;GO:0015075//ion transmembrane transporter activity;GO:0005215//transporter activity;GO:0008324//cation transmembrane transporter activity;GO:0022892//substrate-specific transporter activity;GO:0022857//transmembrane transporter activity;GO:0022890//inorganic…	GO:0055086//nucleobase-containing small molecule metabolic process;GO:0009145//purine nucleoside triphosphate biosynthetic process;GO:0009168//purine ribonucleoside monophosphate biosynthetic process;GO:0009205//purine ribonucleoside triphosphate metabolic process;GO:0044237//cellular metabolic process;GO:0008152//metabolic process;GO:0046129//purine ribonucleoside biosynthetic process;GO:1901293…
6	XLOC_003685	1441.5	9170.33	53.9467	361.74	3.16528	5.96715e-07	0.00023133	up	TCONS_00012346	> XP_005954233.1 PREDICTED: heat shock protein beta-7 isoform X2 [Pantholops hodgsonii]	-	-	-	-	GO:0005623//cell;GO:0043229//intracellular organelle;GO:0031974//membrane-enclosed lumen;GO:0043231//intracellular membrane-bounded organelle;GO:0044424//intracellular part;GO:0005634//nucleus;GO:0016604//nuclear body;GO:0043227//membrane-bounded organelle;GO:0016234//inclusion body;GO:0043226//organelle;GO:0043232//intracellular non-membrane-bounded organelle;GO:0070013//intracellular organelle …	GO:0008092//cytoskeletal protein binding;GO:0005515//protein binding;GO:0005488//binding	GO:0032501//multicellular organismal process;GO:0010033//response to organic substance;GO:0003008//system process;GO:0003013//circulatory system process;GO:0008015//blood circulation;GO:0042221//response to chemical;GO:0050896//response to stimulus;GO:0035966//response to topologically incorrect protein;GO:0006950//response to stress;GO:0060047//heart contraction;GO:0003015//heart process
7	XLOC_003936	0.666667	23.1667	0.0633333	2.17667	4.77774	3.45162e-05	0.00336377	up	TCONS_00013334	-	-	-	-	-	-	-	-
8	XLOC_005099	389.753	148.832	3.14667	1.28	-1.21231	0.000172744	0.00824661	down	TCONS_00016830	> CAA10770.1 reverse transcriptase-like [Bos taurus]	-	-	-	-	GO:0031252//cell leading edge;GO:0030054//cell junction;GO:0043226//organelle;GO:0043231//intracellular membrane-bounded organelle;GO:0043227//membrane-bounded organelle;GO:0070161//anchoring junction;GO:0031224//intrinsic component of membrane;GO:0044424//intracellular part;GO:0044425//membrane part;GO:0005623//cell;GO:0005622//intracellular;GO:0044464//cell part;GO:0043229//intracellular organe…	GO:0098632//protein binding involved in cell-cell adhesion;GO:0005515//protein binding;GO:0003676//nucleic acid binding;GO:0003779//actin binding;GO:1901363//heterocyclic compound binding;GO:0050839//cell adhesion molecule binding;GO:0086080//protein binding involved in heterotypic cell-cell adhesion;GO:0043169//cation binding;GO:0008092//cytoskeletal protein binding;GO:0097159//organic cyclic co…	GO:0044710//single-organism metabolic process;GO:1901576//organic substance biosynthetic process;GO:0044238//primary metabolic process;GO:0032879//regulation of localization;GO:0050794//regulation of cellular process;GO:0022610//biological adhesion;GO:0034113//heterotypic cell-cell adhesion;GO:1903522//regulation of blood circulation;GO:0046483//heterocycle metabolic process;GO:0051270//regulatio…
9	XLOC_005230	8914.5	3249.5	593.79	233.363	-1.21116	0.000352192	0.0122207	down	TCONS_00017271	> EAW99547.1 thymosin, beta 10, isoform CRA_a, partial [Homo sapiens]// EAW99548.1 thymosin, beta 10, isoform CRA_a, partial [Homo sapiens]	-	-	-	-	GO:0043232//intracellular non-membrane-bounded organelle;GO:0005623//cell;GO:0043226//organelle;GO:0043228//non-membrane-bounded organelle;GO:0005622//intracellular;GO:0044424//intracellular part;GO:0043229//intracellular organelle;GO:0044464//cell part	GO:0005488//binding;GO:0008092//cytoskeletal protein binding;GO:0005515//protein binding	GO:0030029//actin filament-based process;GO:1902589//single-organism organelle organization;GO:0071840//cellular component organization or biogenesis;GO:0007010//cytoskeleton organization;GO:0030036//actin cytoskeleton organization;GO:0044699//single-organism process;GO:0006996//organelle organization;GO:0044763//single-organism cellular process;GO:0016043//cellular component organization;GO:0009…
10	XLOC_006804	0	24.1667	0.001	2.855	7.36071	0.000133674	0.00713933	up	TCONS_00022698	> EAW58000.1 hCG2040771, partial [Homo sapiens]	-	-	-	-	-	-	-
11	XLOC_007337	1008	405.167	27.4883	11.7633	-1.16876	0.000101539	0.00612404	down	TCONS_00024393	> AAH62987.1 SHANK3 protein, partial [Homo sapiens]	Organismal Systems	Nervous system	ko04724//Glutamatergic synapse	K15009	GO:0044459//plasma membrane part;GO:0044464//cell part;GO:0099572//postsynaptic specialization;GO:0043005//neuron projection;GO:0043226//organelle;GO:0097458//neuron part;GO:0005623//cell;GO:0014069//postsynaptic density;GO:0097060//synaptic membrane;GO:0043232//intracellular non-membrane-bounded organelle;GO:0016020//membrane;GO:0036477//somatodendritic compartment;GO:0098590//plasma membrane re…	GO:0043167//ion binding;GO:0046914//transition metal ion binding;GO:0005198//structural molecule activity;GO:0030159//receptor signaling complex scaffold activity;GO:0005515//protein binding;GO:0005488//binding;GO:0043169//cation binding;GO:0035254//glutamate receptor binding;GO:0046872//metal ion binding;GO:0019904//protein domain specific binding;GO:0005102//receptor binding;GO:0032947//protein…	GO:0051703//intraspecies interaction between organisms;GO:0043269//regulation of ion transport;GO:0050804//modulation of synaptic transmission;GO:0030036//actin cytoskeleton organization;GO:0007267//cell-cell signaling;GO:1902589//single-organism organelle organization;GO:0051128//regulation of cellular component organization;GO:0030154//cell differentiation;GO:0034762//regulation of transmembran…
12	XLOC_008023	16.8333	167.833	0.303333	3.24167	3.31339	0.000132974	0.00713587	up	TCONS_00025747	> XP_001252629.4 PREDICTED: small lysine-rich protein 1 [Bos taurus]// XP_002686985.3 PREDICTED: small lysine-rich protein 1 [Bos taurus]	-	-	-	-	-	-	-
13	XLOC_008680	6	0.333333	0.446667	0.0266667	-3.68077	0.000549454	0.0157047	down	TCONS_00027731	> ELR58410.1 Retrovirus-related Pol polyprotein LINE-1 [Bos mutus]	-	-	-	-	-	-	-
14	XLOC_009943	266.167	114.667	136.8	73.87	-1.01206	0.0034175	0.0452758	down	TCONS_00031537	-	-	-	-	-	-	-	-
15	XLOC_010606	17.5	0.833333	0.198333	0.00833333	-3.96958	0.000445532	0.0140699	down	TCONS_00033346	> CAA10770.1 reverse transcriptase-like [Bos taurus]	-	-	-	-	GO:0005634//nucleus;GO:0043231//intracellular membrane-bounded organelle;GO:0005737//cytoplasm;GO:0005622//intracellular;GO:0044424//intracellular part;GO:0043226//organelle;GO:0043227//membrane-bounded organelle;GO:0042579//microbody;GO:0016020//membrane;GO:0043229//intracellular organelle;GO:0044464//cell part;GO:0044444//cytoplasmic part;GO:0005623//cell	GO:0003677//DNA binding;GO:0005488//binding;GO:1901363//heterocyclic compound binding;GO:0016491//oxidoreductase activity;GO:0016645//oxidoreductase activity, acting on the CH-NH group of donors;GO:0003824//catalytic activity;GO:0003676//nucleic acid binding;GO:0005515//protein binding;GO:0016647//oxidoreductase activity, acting on the CH-NH group of donors, oxygen as acceptor;GO:0097159//organic…	GO:0065007//biological regulation;GO:0044271//cellular nitrogen compound biosynthetic process;GO:0071704//organic substance metabolic process;GO:0006576//cellular biogenic amine metabolic process;GO:0044106//cellular amine metabolic process;GO:0009308//amine metabolic process;GO:0050794//regulation of cellular process;GO:0009058//biosynthetic process;GO:0006139//nucleobase-containing compound met…
16	XLOC_011244	0	14	0.001	1.16333	6.57256	0.00240299	0.0365817	up	TCONS_00035344	> XP_005960937.1 PREDICTED: ribonuclease pancreatic-like [Pantholops hodgsonii]	-	-	-	-	-	-	-
17	XLOC_011531	1467.33	530.833	44.4233	17.05	-1.3053	2.16079e-05	0.00258433	down	TCONS_00036346	hypothetical protein I79_004059 [Cricetulus griseus]	-	-	-	-	-	-	-
18	XLOC_011650	10.8333	0.833333	0.991667	0.08	-3.43535	0.00398139	0.0492688	down	TCONS_00036829	-	-	-	-	-	-	-	-
19	XLOC_012547	0	22	0.001	1.74333	7.20614	0.0017478	0.0306546	up	TCONS_00039611	-	-	-	-	-	-	-	-
20	XLOC_012729	18.6667	3	1.56667	0.301667	-2.44881	0.00112058	0.02377	down	TCONS_00040257	-	-	-	-	-	-	-	-
21	XLOC_013334	67.5	19.3333	2.46	0.748333	-1.70921	0.00275594	0.0396717	down	TCONS_00041932	> XP_005888697.1 PREDICTED: LOW QUALITY PROTEIN: maestro heat-like repeat-containing protein family member 6 [Bos mutus]	-	-	-	-	-	-	-
22	XLOC_013358	0	35.8117	0.001	9.745	7.90374	0.000753178	0.0189644	up	TCONS_00042004	PREDICTED: uncharacterized protein LOC105601929 [Ovis aries]	-	-	-	-	-	-	-
23	XLOC_014127	0	19	0.001	0.47	6.99715	0.00226324	0.0356365	up	TCONS_00044361	-	-	-	-	-	-	-	-
24	XLOC_015175	752.833	1815.5	5.56	14.0933	1.31994	4.67712e-05	0.00414035	up	TCONS_00047269	> XP_011999339.1 PREDICTED: lisH domain-containing protein FOPNL isoform X7 [Ovis aries musimon]	-	-	-	-	GO:0042579//microbody;GO:0043226//organelle;GO:0044464//cell part;GO:0005815//microtubule organizing center;GO:0044424//intracellular part;GO:0005623//cell;GO:0044422//organelle part;GO:0005622//intracellular;GO:0005856//cytoskeleton;GO:0044444//cytoplasmic part;GO:0015630//microtubule cytoskeleton;GO:0043232//intracellular non-membrane-bounded organelle;GO:0042995//cell projection;GO:0043227//me…	GO:0016645//oxidoreductase activity, acting on the CH-NH group of donors;GO:0038023//signaling receptor activity;GO:0016491//oxidoreductase activity;GO:0004888//transmembrane signaling receptor activity;GO:0005515//protein binding;GO:0003824//catalytic activity;GO:0005488//binding;GO:0004872//receptor activity;GO:0016647//oxidoreductase activity, acting on the CH-NH group of donors, oxygen as acc…	GO:0007154//cell communication;GO:0007017//microtubule-based process;GO:0009056//catabolic process;GO:0071704//organic substance metabolic process;GO:0007606//sensory perception of chemical stimulus;GO:0006596//polyamine biosynthetic process;GO:0006807//nitrogen compound metabolic process;GO:0044763//single-organism cellular process;GO:0009310//amine catabolic process;GO:0008295//spermidine biosy…
25	XLOC_016045	1131.83	2605.67	30.0567	66.9	1.4844	1.62408e-06	0.000486899	up	TCONS_00049751	> DAA21272.1 TPA: KIAA2013 protein precursor [Bos taurus]	-	-	-	-	-	-	-
26	XLOC_016336	444.167	163.667	5.47	2.125	-1.27208	3.31689e-05	0.0033444	down	TCONS_00050642	-	-	-	-	-	-	-	-
27	XLOC_016688	130.333	254.167	3.11333	6.63167	1.13489	0.000510313	0.0151778	up	TCONS_00051824	> XP_011996206.1 PREDICTED: leiomodin-1-like isoform X3 [Ovis aries musimon]	-	-	-	-	GO:0044424//intracellular part;GO:0005622//intracellular;GO:0044464//cell part;GO:0005623//cell	-	GO:0043242//negative regulation of protein complex disassembly;GO:0043244//regulation of protein complex disassembly;GO:0071840//cellular component organization or biogenesis;GO:1901880//negative regulation of protein depolymerization;GO:0044763//single-organism cellular process;GO:0010639//negative regulation of organelle organization;GO:0065007//biological regulation;GO:0051129//negative regula…
28	XLOC_016974	0	13.5	0.001	0.938333	6.51882	0.0018971	0.0319891	up	TCONS_00052502	-	-	-	-	-	-	-	-
29	XLOC_017166	0	32	0.001	5.29833	7.7417	0.000914664	0.0211587	up	TCONS_00053090	> XP_005688402.1 PREDICTED: beta-defensin 123 [Capra hircus]	-	-	-	-	-	-	-
30	XLOC_017344	15.8617	63.8267	0.341667	1.385	2.02522	0.00158607	0.0289235	up	TCONS_00053653	> XP_019808420.1 PREDICTED: peroxisomal N(1)-acetyl-spermine/spermidine oxidase isoform X5 [Bos indicus]	Genetic Information Processing	Replication and repair	ko03420//Nucleotide excision repair	K10838	GO:0043229//intracellular organelle;GO:0070013//intracellular organelle lumen;GO:0031981//nuclear lumen;GO:0043233//organelle lumen;GO:0044421//extracellular region part;GO:1903561//extracellular vesicle;GO:0043231//intracellular membrane-bounded organelle;GO:0005634//nucleus;GO:0005622//intracellular;GO:0000109//nucleotide-excision repair complex;GO:0043227//membrane-bounded organelle;GO:0031974…	GO:0005488//binding;GO:0016647//oxidoreductase activity, acting on the CH-NH group of donors, oxygen as acceptor;GO:1901363//heterocyclic compound binding;GO:0016491//oxidoreductase activity;GO:0003824//catalytic activity;GO:0003677//DNA binding;GO:0003676//nucleic acid binding;GO:0016645//oxidoreductase activity, acting on the CH-NH group of donors;GO:0097159//organic cyclic compound binding	GO:0042401//cellular biogenic amine biosynthetic process;GO:1901566//organonitrogen compound biosynthetic process;GO:0006725//cellular aromatic compound metabolic process;GO:0050794//regulation of cellular process;GO:1901565//organonitrogen compound catabolic process;GO:0044238//primary metabolic process;GO:0051716//cellular response to stimulus;GO:0065007//biological regulation;GO:0006595//polya…
31	XLOC_017506	19.9733	2.83333	0.318333	0.0483333	-2.53392	0.0011726	0.0243678	down	TCONS_00054264	> XP_014949828.1 PREDICTED: SH2 domain-containing protein 6 isoform X1 [Ovis aries]	-	-	-	-	-	-	-
32	XLOC_017785	6.83333	0	0.26	0.001	-5.74541	0.000191166	0.00870114	down	TCONS_00055185	> XP_008496215.1 PREDICTED: cerebellin-4 [Calypte anna]	-	-	-	-	-	-	GO:0045184//establishment of protein localization;GO:0006810//transport;GO:0015031//protein transport;GO:0033036//macromolecule localization;GO:0051179//localization;GO:0051234//establishment of localization;GO:0008104//protein localization;GO:0071702//organic substance transport
33	XLOC_018762	0	28.6667	0.001	4.705	7.59335	0.000543995	0.0156017	up	TCONS_00057787	> EAW82783.1 hCG2025265, partial [Homo sapiens]	-	-	-	-	-	-	-
34	XLOC_018942	2.33333	10.6667	0.693333	3.71167	2.34876	0.00180022	0.0311848	up	TCONS_00058350	> XP_006068741.1 PREDICTED: F-box only protein 17 isoform X4 [Bubalus bubalis]	-	-	-	-	-	-	-
35	XLOC_021383	0	17.1667	0.001	1.79	6.8527	0.00272708	0.0394838	up	TCONS_00064812	-	-	-	-	-	-	-	-
36	XLOC_021543	46.4217	145.883	0.281667	0.93	1.82514	9.20459e-06	0.00149975	up	TCONS_00065378	> EDL33973.1 Ftsj homolog 1 (E. coli), isoform CRA_b, partial [Mus musculus]	-	-	-	-	-	-	-
37	XLOC_021700	0	14.5	0.001	1.56833	6.61282	0.00370053	0.0473516	up	TCONS_00065846	-	-	-	-	-	-	-	-
38	XLOC_021701	635	1259.83	14.03	27.9617	1.14667	0.00117116	0.0243678	up	TCONS_00065849	-	-	-	-	-	-	-	-
39	XLOC_022059	0	25.5	0.001	2.85167	7.41695	0.00133931	0.0264161	up	TCONS_00066769	-	-	-	-	-	-	-	-
40	XLOC_022556	211.358	58.9733	1.04	0.306667	-1.78541	0.000117818	0.0067067	down	TCONS_00068308	> NP_001040099.1 bitter taste receptor Bota-T2R65A [Bos taurus]// BAE80356.1 bitter taste receptor [Bos taurus]// DAA29344.1 TPA: bitter taste receptor Bota-T2R65A [Bos taurus]	-	-	-	-	GO:0016020//membrane;GO:0031224//intrinsic component of membrane;GO:0005576//extracellular region;GO:0044425//membrane part	GO:0005488//binding;GO:0060089//molecular transducer activity;GO:0004871//signal transducer activity;GO:0099600//transmembrane receptor activity;GO:0004888//transmembrane signaling receptor activity;GO:0004872//receptor activity;GO:0038023//signaling receptor activity;GO:0043167//ion binding	GO:0044763//single-organism cellular process;GO:0001568//blood vessel development;GO:0023052//signaling;GO:0065007//biological regulation;GO:0072359//circulatory system development;GO:0050794//regulation of cellular process;GO:0048646//anatomical structure formation involved in morphogenesis;GO:0044699//single-organism process;GO:0044767//single-organism developmental process;GO:0044707//single-m…
41	XLOC_022828	0.333333	32.5	0.025	2.50667	5.89892	0.00365957	0.0470202	up	TCONS_00068937	> XP_011954862.1 PREDICTED: formin-1-like isoform X1 [Ovis aries]// XP_011954863.1 PREDICTED: formin-1-like isoform X1 [Ovis aries]// XP_011978613.1 PREDICTED: formin-1-like isoform X1 [Ovis aries musimon]// XP_011978614.1 PREDICTED: formin-1-like isoform X1 [Ovis aries musimon]	-	-	-	-	-	-	-
42	XLOC_023085	419.783	193.88	3.14	1.525	-1.04459	0.00391382	0.0487547	down	TCONS_00069875	> XP_017909269.1 PREDICTED: double homeobox protein 4-like protein 4 [Capra hircus]	-	-	-	-	-	-	-
43	XLOC_023837	4.33333	0.166667	0.411667	0.0166667	-3.94633	0.00175848	0.030746	down	TCONS_00072274	-	-	-	-	-	-	-	-
44	XLOC_023981	425.167	1682.17	29.8883	123.692	2.17097	6.41925e-13	2.88674e-09	up	TCONS_00072703	-	-	-	-	-	-	-	-
45	XLOC_024816	20.025	52.9017	1.14833	3.215	1.58974	0.00046181	0.0143225	up	TCONS_00074716	> XP_012027348.1 PREDICTED: cathepsin D [Ovis aries musimon]	-	-	-	-	-	-	-
46	XLOC_025035	0	7.16667	0.001	0.281667	5.65859	0.00269933	0.0391952	up	TCONS_00075284	-	-	-	-	-	-	-	-
47	XLOC_025170	12.8917	35.42	0.325	0.923333	1.57856	0.00300796	0.0416979	up	TCONS_00075654	-	-	-	-	-	-	-	-
48	XLOC_025181	3341.92	983.2	81.24	25.8583	-1.44675	0.000347879	0.0121697	down	TCONS_00075674	-	-	-	-	-	-	-	-
49	XLOC_025334	4169.72	1511.75	369.425	138.862	-1.36767	1.81914e-05	0.00236972	down	TCONS_00075866	-	-	-	-	-	-	-	-
50	XLOC_025735	54.8333	11.1667	0.443333	0.095	-2.0859	0.000167653	0.00815478	down	TCONS_00077348	-	-	-	-	-	-	-	-
51	XLOC_026583	38	1.5	1.10667	0.045	-4.22919	0.000159796	0.00795058	down	TCONS_00079877	-	-	-	-	-	-	-	-
52	XLOC_026955	4.5	204.5	0.291667	14.6933	5.36823	0.000364512	0.0125322	up	TCONS_00080779	> EDM17335.1 rCG40276 [Rattus norvegicus]	-	-	-	-	-	-	-
53	XLOC_027151	2.33333	20	0.095	0.87	2.94485	0.0039228	0.048789	up	TCONS_00081320	> XP_007114926.1 PREDICTED: platelet-derived growth factor subunit A [Physeter catodon]	Cellular Processes;Environmental Information Processing	Cellular commiunity;Cell motility;Signal transduction;Signaling molecules and interaction	ko04151//PI3K-Akt signaling pathway;ko04060//Cytokine-cytokine receptor interaction;ko04010//MAPK signaling pathway;ko04014//Ras signaling pathway;ko04810//Regulation of actin cytoskeleton;ko04510//Focal adhesion;ko04015//Rap1 signaling pathway;ko04540//Gap junction	K04359	-	-	-
54	XLOC_027153	200.747	49.1867	4.025	0.97	-1.71389	0.00267299	0.038991	down	TCONS_00081324	> XP_013912561.1 PREDICTED: LOW QUALITY PROTEIN: craniofacial development protein 2-like, partial [Thamnophis sirtalis]	-	-	-	-	-	-	-
55	XLOC_027337	0.333333	12.5	0.00833333	0.328333	5.0863	5.7277e-07	0.000225943	up	TCONS_00081566	> XP_005982934.1 PREDICTED: solute carrier family 35 member F3 [Pantholops hodgsonii]	-	-	-	-	GO:0031224//intrinsic component of membrane;GO:0044425//membrane part;GO:0016020//membrane	-	-
56	XLOC_028765	165011	68363.6	3399.24	1493.45	-1.20614	0.00112861	0.0238889	down	TCONS_00086449	> YP_007625749.1 ATP synthase F0 subunit 6 (mitochondrion) [Alcelaphus buselaphus]// AEP20797.1 ATP synthase F0 subunit 6 (mitochondrion) [Alcelaphus buselaphus]	Metabolism	Energy metabolism	ko00190//Oxidative phosphorylation	K02126	GO:0031224//intrinsic component of membrane;GO:0031090//organelle membrane;GO:0005623//cell;GO:0043227//membrane-bounded organelle;GO:0031975//envelope;GO:0016020//membrane;GO:0044446//intracellular organelle part;GO:0005622//intracellular;GO:0044464//cell part;GO:0019866//organelle inner membrane;GO:0044424//intracellular part;GO:0043229//intracellular organelle;GO:0031967//organelle envelope;GO…	GO:0015075//ion transmembrane transporter activity;GO:0022890//inorganic cation transmembrane transporter activity;GO:0022857//transmembrane transporter activity;GO:0022892//substrate-specific transporter activity;GO:0022891//substrate-specific transmembrane transporter activity;GO:0015077//monovalent inorganic cation transmembrane transporter activity;GO:0008324//cation transmembrane transporter…	GO:0044249//cellular biosynthetic process;GO:0019438//aromatic compound biosynthetic process;GO:0009199//ribonucleoside triphosphate metabolic process;GO:0009116//nucleoside metabolic process;GO:0006754//ATP biosynthetic process;GO:0009167//purine ribonucleoside monophosphate metabolic process;GO:0019693//ribose phosphate metabolic process;GO:0044711//single-organism biosynthetic process;GO:00346…
57	XLOC_028766	296.823	95.78	21.06	7.195	-1.40763	4.70266e-06	0.000979068	down	TCONS_00086452	> AAZ17107.1 cytochrome c oxidase subunit I (mitochondrion) [Bos taurus]	Organismal Systems;Metabolism	Energy metabolism;Circulatory system	ko00190//Oxidative phosphorylation;ko04260//Cardiac muscle contraction	K02256	GO:0044425//membrane part;GO:0005622//intracellular;GO:0044422//organelle part;GO:0005623//cell;GO:0044424//intracellular part;GO:0044444//cytoplasmic part;GO:0016020//membrane;GO:0031967//organelle envelope;GO:0031975//envelope;GO:0044464//cell part;GO:0043229//intracellular organelle;GO:0043226//organelle;GO:0031224//intrinsic component of membrane;GO:0031090//organelle membrane;GO:0044446//int…	GO:0043169//cation binding;GO:0043167//ion binding;GO:0046872//metal ion binding;GO:0003824//catalytic activity;GO:0046906//tetrapyrrole binding;GO:0005488//binding;GO:0097159//organic cyclic compound binding;GO:1901363//heterocyclic compound binding;GO:0046914//transition metal ion binding	GO:0044699//single-organism process;GO:0044763//single-organism cellular process;GO:0006812//cation transport;GO:0006810//transport;GO:0051234//establishment of localization;GO:0044237//cellular metabolic process;GO:0015672//monovalent inorganic cation transport;GO:0006818//hydrogen transport;GO:0055114//oxidation-reduction process;GO:0009987//cellular process;GO:0015980//energy derivation by oxi…
58	XLOC_028767	60777.3	19405.5	2471.26	822.847	-1.43622	6.20239e-05	0.00485926	down	TCONS_00086453	> AIL26070.1 cytochrome oxidase subunit 1, partial (mitochondrion) [Microtus pennsylvanicus]	Organismal Systems;Metabolism	Energy metabolism;Circulatory system	ko00190//Oxidative phosphorylation;ko04260//Cardiac muscle contraction	K02256	-	-	-
59	XLOC_028879	0	38.5	0.001	6.87833	8.00661	0.000667441	0.0175606	up	TCONS_00086836	> XP_003365943.1 PREDICTED: spermatid nuclear transition protein 4 [Equus caballus]// XP_008535293.1 PREDICTED: spermatid nuclear transition protein 3-like [Equus przewalskii]	-	-	-	-	-	-	-
60	XLOC_029226	280.385	82.8817	20.2583	6.455	-1.53888	7.2889e-05	0.00526902	down	TCONS_00087583	-	-	-	-	-	-	-	-
61	XLOC_029255	108.933	36.9567	5.50167	1.965	-1.46431	0.000752686	0.0189644	down	TCONS_00087627	> XP_005984552.1 PREDICTED: zinc finger protein 99-like [Pantholops hodgsonii]	-	-	-	-	-	-	-
62	XLOC_029433	135.5	36	11.1667	3.135	-1.8288	0.000405531	0.0131633	down	TCONS_00087855	-	-	-	-	-	-	-	-
63	XLOC_029754	6.16667	107.167	0.79	15.425	4.005	0.00400833	0.0492769	up	TCONS_00088304	> XP_014945208.1 PREDICTED: basic salivary proline-rich protein 1-like [Ovis aries musimon]	-	-	-	-	-	-	-
64	XLOC_030335	82	148	51.5583	113.488	1.0693	0.00339047	0.0450027	up	TCONS_00089070	> XP_008249641.2 PREDICTED: very-long-chain enoyl-CoA reductase, partial [Oryctolagus cuniculus]	Metabolism	Global and Overview;Lipid metabolism	ko01212//Fatty acid metabolism;ko00062//Fatty acid elongation;ko01040//Biosynthesis of unsaturated fatty acids	K10258	GO:0031224//intrinsic component of membrane;GO:0012505//endomembrane system;GO:0042175//nuclear outer membrane-endoplasmic reticulum membrane network;GO:0016020//membrane;GO:0043226//organelle;GO:0044424//intracellular part;GO:0005622//intracellular;GO:0044425//membrane part;GO:0005737//cytoplasm;GO:0044444//cytoplasmic part;GO:0043227//membrane-bounded organelle;GO:0005789//endoplasmic reticulum…	GO:0003824//catalytic activity;GO:0016491//oxidoreductase activity	GO:0071704//organic substance metabolic process;GO:0044249//cellular biosynthetic process;GO:0044238//primary metabolic process;GO:0016053//organic acid biosynthetic process;GO:0006629//lipid metabolic process;GO:0044237//cellular metabolic process;GO:0009987//cellular process;GO:1901576//organic substance biosynthetic process;GO:0008152//metabolic process;GO:0044710//single-organism metabolic pr…
65	XLOC_030390	176.833	66	6.14667	2.55	-1.21693	0.00020821	0.00914374	down	TCONS_00089139	> XP_017900467.1 PREDICTED: ras GTPase-activating protein 3 isoform X4 [Capra hircus]	-	-	-	-	GO:0071944//cell periphery;GO:0044459//plasma membrane part;GO:0098552//side of membrane;GO:0005623//cell;GO:0009898//cytoplasmic side of plasma membrane;GO:0098562//cytoplasmic side of membrane;GO:0044464//cell part;GO:0044425//membrane part;GO:0005886//plasma membrane;GO:0016020//membrane	GO:0005488//binding;GO:0043169//cation binding;GO:0004871//signal transducer activity;GO:0043167//ion binding;GO:0005057//receptor signaling protein activity	GO:0007154//cell communication;GO:2000021//regulation of ion homeostasis;GO:0044763//single-organism cellular process;GO:0044700//single organism signaling;GO:0065008//regulation of biological quality;GO:0050789//regulation of biological process;GO:0065009//regulation of molecular function;GO:0043087//regulation of GTPase activity;GO:0050896//response to stimulus;GO:0050790//regulation of catalyt…
66	XLOC_030485	25	4	3.23667	0.575	-2.48275	0.00126433	0.0254413	down	TCONS_00089261	> XP_008010760.1 PREDICTED: membrane primary amine oxidase isoform X1 [Chlorocebus sabaeus]	Metabolism	Amino acid metabolism;Metabolism of other amino acids	ko00260//Glycine, serine and threonine metabolism;ko00350//Tyrosine metabolism;ko00410//beta-Alanine metabolism;ko00360//Phenylalanine metabolism	K00276	GO:0005623//cell;GO:0044464//cell part	-	-
67	gene10064	0	92.1667	0.001	2.28833	9.26054	0.000192258	0.00871559	up	FAM71B	PREDICTED: protein FAM71B [Ovis aries]	-	-	-	-	GO:0005623//cell;GO:0043229//intracellular organelle;GO:0043227//membrane-bounded organelle;GO:0044464//cell part;GO:0043231//intracellular membrane-bounded organelle;GO:0005622//intracellular;GO:0044424//intracellular part;GO:0043226//organelle	-	-
68	gene10207	0	21.8333	0.001	0.321667	7.19529	0.00177415	0.0309143	up	FAM81B	PREDICTED: protein FAM81B isoform X1 [Ovis aries]	-	-	-	-	-	-	-
69	gene10215	2361.17	998	21.1483	9.22167	-1.03054	0.00122881	0.0249931	down	RHOBTB3	PREDICTED: LOW QUALITY PROTEIN: rho-related BTB domain-containing protein 3 isoform X2 [Ovis aries musimon]	-	-	-	-	GO:1903561//extracellular vesicle;GO:0043230//extracellular organelle;GO:0005737//cytoplasm;GO:0044444//cytoplasmic part;GO:0044421//extracellular region part;GO:0005623//cell;GO:0043226//organelle;GO:0044424//intracellular part;GO:0031982//vesicle;GO:0043227//membrane-bounded organelle;GO:0016020//membrane;GO:0005576//extracellular region;GO:0044425//membrane part;GO:0005622//intracellular;GO:00…	GO:0097159//organic cyclic compound binding;GO:0016462//pyrophosphatase activity;GO:0001882//nucleoside binding;GO:0003824//catalytic activity;GO:0005488//binding;GO:0017111//nucleoside-triphosphatase activity;GO:0005515//protein binding;GO:0017016//Ras GTPase binding;GO:0036094//small molecule binding;GO:0032549//ribonucleoside binding;GO:0016787//hydrolase activity;GO:0016817//hydrolase activit…	GO:0006810//transport;GO:0007154//cell communication;GO:0044763//single-organism cellular process;GO:0051234//establishment of localization;GO:0044700//single organism signaling;GO:0051716//cellular response to stimulus;GO:0016192//vesicle-mediated transport;GO:0050794//regulation of cellular process;GO:0044699//single-organism process;GO:0007165//signal transduction;GO:0009987//cellular process;…
70	gene1022	38	484.333	0.943333	12.0283	4.06177	3.33587e-09	3.75035e-06	up	PHGDH	PREDICTED: D-3-phosphoglycerate dehydrogenase isoform X1 [Ovis aries]	Metabolism	Amino acid metabolism;Global and Overview	ko01200//Carbon metabolism;ko01230//Biosynthesis of amino acids;ko00260//Glycine, serine and threonine metabolism	K00058	-	-	-
71	gene10224	250.667	458.667	4.72833	9.065	1.08709	0.000835276	0.0201299	up	CAST	calpastatin [Ovis aries]	-	-	-	-	GO:0005622//intracellular;GO:0044424//intracellular part;GO:0044444//cytoplasmic part;GO:0005737//cytoplasm;GO:0043229//intracellular organelle;GO:0043227//membrane-bounded organelle;GO:0043231//intracellular membrane-bounded organelle;GO:0044464//cell part;GO:0005623//cell;GO:0043226//organelle	GO:0061134//peptidase regulator activity;GO:0003676//nucleic acid binding;GO:0061135//endopeptidase regulator activity;GO:0004866//endopeptidase inhibitor activity;GO:1901363//heterocyclic compound binding;GO:0030414//peptidase inhibitor activity;GO:0097159//organic cyclic compound binding;GO:0005488//binding;GO:0004857//enzyme inhibitor activity;GO:0098772//molecular function regulator;GO:003023…	GO:0050790//regulation of catalytic activity;GO:0044092//negative regulation of molecular function;GO:0043066//negative regulation of apoptotic process;GO:0042981//regulation of apoptotic process;GO:0050789//regulation of biological process;GO:0051336//regulation of hydrolase activity;GO:0043086//negative regulation of catalytic activity;GO:0051246//regulation of protein metabolic process;GO:0009…
72	gene10244	296.333	108.833	2.28333	0.875	-1.34311	0.000229771	0.00976637	down	ST8SIA4	PREDICTED: CMP-N-acetylneuraminate-poly-alpha-2,8-sialyltransferase [Ovis aries]	-	-	-	-	-	-	-
73	gene10255	165.5	54.6667	1.40833	0.47	-1.53291	0.000708917	0.0182171	down	PPIP5K2	PREDICTED: inositol hexakisphosphate and diphosphoinositol-pentakisphosphate kinase 2 isoform X13 [Ovis aries]	Environmental Information Processing	Signal transduction	ko04070//Phosphatidylinositol signaling system	K13024	-	GO:0016787//hydrolase activity;GO:0016791//phosphatase activity;GO:0016301//kinase activity;GO:0003824//catalytic activity;GO:0016788//hydrolase activity, acting on ester bonds;GO:0042578//phosphoric ester hydrolase activity;GO:0016772//transferase activity, transferring phosphorus-containing groups;GO:0016740//transferase activity	GO:0044237//cellular metabolic process;GO:0006793//phosphorus metabolic process;GO:0009987//cellular process;GO:0008152//metabolic process;GO:0006796//phosphate-containing compound metabolic process
74	gene1026	0	16.1767	0.001	0.235	6.76734	0.0030047	0.0416979	up	LOC101112445	PREDICTED: disintegrin and metalloproteinase domain-containing protein 30-like isoform X1 [Ovis aries]	-	-	-	-	GO:0031224//intrinsic component of membrane;GO:0044425//membrane part;GO:0016020//membrane	GO:0070011//peptidase activity, acting on L-amino acid peptides;GO:0005488//binding;GO:0043167//ion binding;GO:0046914//transition metal ion binding;GO:0003824//catalytic activity;GO:0046872//metal ion binding;GO:0016787//hydrolase activity;GO:0043169//cation binding;GO:0008233//peptidase activity	GO:0019538//protein metabolic process;GO:0043170//macromolecule metabolic process;GO:0044238//primary metabolic process;GO:0008152//metabolic process;GO:0071704//organic substance metabolic process
75	gene103	0	75.6667	0.001	2.60833	8.97859	0.000139705	0.0073925	up	LOC105610609	PREDICTED: LOW QUALITY PROTEIN: dnaJ homolog subfamily B member 3-like [Ovis aries]	-	-	-	-	-	-	-
76	gene1031	5831.17	13378.2	33.5783	79.8017	1.42746	1.96279e-05	0.0024573	up	LOC101112864	PREDICTED: myomegalin isoform X8 [Ovis aries]	-	-	-	-	-	-	-
77	gene10320	756	3191.5	7.585	34.8867	2.36698	2.39555e-07	0.000112217	up	SYNPO2	PREDICTED: synaptopodin-2 isoform X1 [Ovis aries]	-	-	-	-	GO:0043229//intracellular organelle;GO:0043226//organelle;GO:0005856//cytoskeleton;GO:0043228//non-membrane-bounded organelle;GO:0044464//cell part;GO:0005623//cell;GO:0043232//intracellular non-membrane-bounded organelle;GO:0005622//intracellular;GO:0044424//intracellular part	-	-
78	gene10334	54.2117	216.425	3.675	15.3867	2.18671	1.47397e-06	0.000451427	up	LOC101112318	14-3-3 protein epsilon [Homo sapiens]	Cellular Processes	Cell growth and death	ko04110//Cell cycle;ko04114//Oocyte meiosis	K06630	GO:0043005//neuron projection;GO:0005737//cytoplasm;GO:0097458//neuron part;GO:0005576//extracellular region;GO:0044430//cytoskeletal part;GO:0005875//microtubule associated complex;GO:0032991//macromolecular complex;GO:0031982//vesicle;GO:0043232//intracellular non-membrane-bounded organelle;GO:0043234//protein complex;GO:0005623//cell;GO:0044446//intracellular organelle part;GO:0016020//membran…	GO:0030291//protein serine/threonine kinase inhibitor activity;GO:0032403//protein complex binding;GO:0004857//enzyme inhibitor activity;GO:0019887//protein kinase regulator activity;GO:0098772//molecular function regulator;GO:0004860//protein kinase inhibitor activity;GO:0005515//protein binding;GO:0030234//enzyme regulator activity;GO:0046983//protein dimerization activity;GO:0003723//RNA bindi…	GO:0035794//positive regulation of mitochondrial membrane permeability;GO:0097190//apoptotic signaling pathway;GO:0034605//cellular response to heat;GO:0008219//cell death;GO:0043549//regulation of kinase activity;GO:0016043//cellular component organization;GO:0031399//regulation of protein modification process;GO:0065007//biological regulation;GO:1902108//regulation of mitochondrial membrane per…
79	gene10392	2528.5	4638.83	63.9833	122.325	1.06713	0.000738928	0.0186893	up	HADH	PREDICTED: hydroxyacyl-coenzyme A dehydrogenase, mitochondrial [Ovis aries]	Metabolism	Amino acid metabolism;Global and Overview;Carbohydrate metabolism;Lipid metabolism	ko00310//Lysine degradation;ko00280//Valine, leucine and isoleucine degradation;ko00380//Tryptophan metabolism;ko01212//Fatty acid metabolism;ko00071//Fatty acid degradation;ko00650//Butanoate metabolism;ko00062//Fatty acid elongation	K00022	GO:0043229//intracellular organelle;GO:0044446//intracellular organelle part;GO:0044428//nuclear part;GO:0031090//organelle membrane;GO:0005623//cell;GO:0016020//membrane;GO:0043226//organelle;GO:0044464//cell part;GO:0005739//mitochondrion;GO:0043233//organelle lumen;GO:0070013//intracellular organelle lumen;GO:0019866//organelle inner membrane;GO:0044424//intracellular part;GO:0031967//organell…	GO:0043167//ion binding;GO:0005488//binding;GO:0043168//anion binding;GO:0003824//catalytic activity;GO:0016616//oxidoreductase activity, acting on the CH-OH group of donors, NAD or NADP as acceptor;GO:0016491//oxidoreductase activity;GO:0016614//oxidoreductase activity, acting on CH-OH group of donors	GO:0009056//catabolic process;GO:0050794//regulation of cellular process;GO:0042221//response to chemical;GO:0051223//regulation of protein transport;GO:0090276//regulation of peptide hormone secretion;GO:0044699//single-organism process;GO:0046395//carboxylic acid catabolic process;GO:0010243//response to organonitrogen compound;GO:0010646//regulation of cell communication;GO:0006082//organic ac…
80	gene10412	1232.67	395	5.26333	1.725	-1.45984	7.93405e-05	0.0053902	down	TET2	PREDICTED: methylcytosine dioxygenase TET2 isoform X1 [Ovis aries]	-	-	-	-	-	-	-
81	gene10458	27.4583	62.8083	0.831667	2.025	1.44946	0.00150751	0.0281246	up	LOC101112481	PREDICTED: 40S ribosomal protein S27-like [Ovis aries]	Genetic Information Processing	Translation	ko03010//Ribosome	K02978	-	-	-
82	gene10470	0	46.1667	0.001	1.60667	8.26705	0.000503898	0.0150667	up	PDHA2	PREDICTED: pyruvate dehydrogenase E1 component subunit alpha, testis-specific form, mitochondrial [Ovis aries]	Organismal Systems;Environmental Information Processing;Metabolism	Signal transduction;Global and Overview;Carbohydrate metabolism;Endocrine system	ko01200//Carbon metabolism;ko04922//Glucagon signaling pathway;ko04066//HIF-1 signaling pathway;ko00010//Glycolysis / Gluconeogenesis;ko00620//Pyruvate metabolism;ko00020//Citrate cycle (TCA cycle)	K00161	GO:0005623//cell;GO:0044444//cytoplasmic part;GO:0005622//intracellular;GO:0043227//membrane-bounded organelle;GO:0043229//intracellular organelle;GO:0044424//intracellular part;GO:0005737//cytoplasm;GO:0043226//organelle;GO:0044464//cell part;GO:0043231//intracellular membrane-bounded organelle	GO:0004738//pyruvate dehydrogenase activity;GO:0003824//catalytic activity;GO:0016491//oxidoreductase activity;GO:0034603//pyruvate dehydrogenase [NAD(P)+] activity;GO:0016620//oxidoreductase activity, acting on the aldehyde or oxo group of donors, NAD or NADP as acceptor;GO:0016903//oxidoreductase activity, acting on the aldehyde or oxo group of donors	GO:0006086//acetyl-CoA biosynthetic process from pyruvate;GO:0044763//single-organism cellular process;GO:0071704//organic substance metabolic process;GO:0009987//cellular process;GO:0072350//tricarboxylic acid metabolic process;GO:0008152//metabolic process;GO:0006084//acetyl-CoA metabolic process;GO:0006082//organic acid metabolic process;GO:0043436//oxoacid metabolic process;GO:0044699//single…
83	gene10501	517.788	1488.32	21.1217	63.745	1.71345	5.60252e-06	0.00108597	up	PYURF	PREDICTED: protein preY, mitochondrial [Ovis aries]	-	-	-	-	-	-	-
84	gene10503	113.167	32.3333	1.48167	0.443333	-1.63855	0.00269329	0.0391704	down	HERC5	PREDICTED: E3 ISG15--protein ligase HERC5 isoform X1 [Ovis aries]	-	-	-	-	-	-	-
85	gene10504	211	47.3333	2.52333	0.598333	-2.00827	0.001786	0.0310366	down	HERC6	PREDICTED: probable E3 ubiquitin-protein ligase HERC6 isoform X1 [Ovis aries]	-	-	-	-	-	-	-
86	gene10507	243.333	93.8333	2.135	0.86	-1.25208	0.000299908	0.0112954	down	PKD2	PREDICTED: polycystin-2 isoform X2 [Ovis aries musimon]	-	-	-	-	-	-	-
87	gene1057	36.1667	72	0.421667	0.895	1.24503	0.00358469	0.0464296	up	ANKRD35	PREDICTED: ankyrin repeat domain-containing protein 35 isoform X2 [Ovis aries musimon]	-	-	-	-	-	-	-
88	gene10603	197.868	81.6667	2.68167	1.185	-1.11067	0.00226019	0.0356365	down	KLHL5	PREDICTED: kelch-like protein 5 isoform X2 [Ovis aries]	-	-	-	-	-	-	-
89	gene10608	3.33333	0.166667	0.0366667	0.00166667	-3.41247	0.00399579	0.0492769	down	KLB	PREDICTED: beta-klotho [Ovis aries]	-	-	-	-	-	-	-
90	gene10625	32.5	81.6667	1.46333	3.93167	1.68707	0.0024455	0.0369289	up	UCHL1	PREDICTED: ubiquitin carboxyl-terminal hydrolase isozyme L1 [Ovis aries]	-	-	-	-	GO:0043229//intracellular organelle;GO:0043227//membrane-bounded organelle;GO:0044444//cytoplasmic part;GO:0005576//extracellular region;GO:0043231//intracellular membrane-bounded organelle;GO:0042175//nuclear outer membrane-endoplasmic reticulum membrane network;GO:0043230//extracellular organelle;GO:0012505//endomembrane system;GO:0005622//intracellular;GO:0043226//organelle;GO:0031974//membran…	GO:0005488//binding;GO:0016787//hydrolase activity;GO:0036459//thiol-dependent ubiquitinyl hydrolase activity;GO:0031690//adrenergic receptor binding;GO:0005102//receptor binding;GO:0008238//exopeptidase activity;GO:0004175//endopeptidase activity;GO:0070011//peptidase activity, acting on L-amino acid peptides;GO:0019783//ubiquitin-like protein-specific protease activity;GO:0019899//enzyme bindin…	GO:0006928//movement of cell or subcellular component;GO:0044248//cellular catabolic process;GO:1902578//single-organism localization;GO:0043405//regulation of MAP kinase activity;GO:0051146//striated muscle cell differentiation;GO:0071840//cellular component organization or biogenesis;GO:0050877//neurological system process;GO:0032502//developmental process;GO:0009966//regulation of signal trans…
91	gene1063	50.8333	17.5	0.878333	0.315	-1.44991	0.00313009	0.0426727	down	ANKRD34A	PREDICTED: ankyrin repeat domain-containing protein 34A isoform X1 [Ovis aries]	-	-	-	-	-	-	-
92	gene10647	0.333333	84.6667	0.0166667	4.78833	7.33037	0.000106784	0.00635193	up	LOC101121518	PREDICTED: cytochrome c oxidase subunit 7B2, mitochondrial [Ovis aries]	Organismal Systems;Metabolism	Energy metabolism;Circulatory system	ko00190//Oxidative phosphorylation;ko04260//Cardiac muscle contraction	K02271	-	-	-
93	gene10671	368.333	163	1.35	0.621667	-1.04055	0.00046104	0.0143184	down	FRYL	PREDICTED: protein furry homolog-like isoform X1 [Ovis aries]	-	-	-	-	-	-	-
94	gene10681	0	105	0.001	1.855	9.45062	4.69826e-05	0.00414276	up	SPATA18	PREDICTED: mitochondria-eating protein isoform X2 [Ovis aries musimon]	-	-	-	-	GO:0005622//intracellular;GO:0044425//membrane part;GO:0044429//mitochondrial part;GO:0031224//intrinsic component of membrane;GO:0044424//intracellular part;GO:0031966//mitochondrial membrane;GO:0043227//membrane-bounded organelle;GO:0043231//intracellular membrane-bounded organelle;GO:0044444//cytoplasmic part;GO:0043226//organelle;GO:0005737//cytoplasm;GO:0043229//intracellular organelle;GO:00…	-	GO:0000422//mitophagy;GO:0022411//cellular component disassembly;GO:0006996//organelle organization;GO:0061726//mitochondrion disassembly;GO:0051716//cellular response to stimulus;GO:1903008//organelle disassembly;GO:0044763//single-organism cellular process;GO:0050896//response to stimulus;GO:0016043//cellular component organization;GO:1902589//single-organism organelle organization;GO:0009987//…
95	gene10702	0	24.1667	0.001	1.45667	7.34579	0.000879428	0.0207928	up	PDCL2	PREDICTED: phosducin-like protein 2 isoform X2 [Ovis aries]	-	-	-	-	-	-	-
96	gene10716	0	18	0.001	0.453333	6.92016	0.00249773	0.0374582	up	THEGL	PREDICTED: testicular haploid expressed gene protein-like [Ovis aries]	-	-	-	-	-	-	-
97	gene10720	0	20.5	0.001	1.27333	7.11197	0.00118597	0.0244199	up	LOC101110332	-	-	-	-	-	-	-	-
98	gene10731	1683.83	565	425.958	164.413	-1.28244	0.000127813	0.0070228	down	IGFBP7	PREDICTED: insulin-like growth factor-binding protein 7-like [Tursiops truncatus]	-	-	-	-	GO:1903561//extracellular vesicle;GO:0005576//extracellular region;GO:0044421//extracellular region part;GO:0043226//organelle;GO:0043227//membrane-bounded organelle;GO:0031982//vesicle;GO:0043230//extracellular organelle	GO:0005515//protein binding;GO:0019838//growth factor binding;GO:0005488//binding	GO:0044699//single-organism process;GO:0008283//cell proliferation;GO:0022610//biological adhesion
99	gene10737	214.725	1463	6.49833	46.24	2.8263	3.7102e-05	0.0035681	up	LOC101114018	PREDICTED: elongation factor 1-alpha 1-like isoform X1 [Ovis aries]	Genetic Information Processing	Translation	ko03013//RNA transport	K03231	-	-	-
100	gene10791	0	86.5	0.001	2.58667	9.16925	0.000208152	0.00914374	up	CABS1	PREDICTED: calcium-binding and spermatid-specific protein 1 [Ovis aries]	-	-	-	-	-	-	-
101	gene10838	0	15.5	0.001	0.588333	6.71614	0.00195006	0.0324372	up	AREG	PREDICTED: amphiregulin isoform X1 [Ovis aries]	Environmental Information Processing	Signal transduction	ko04390//Hippo signaling pathway;ko04012//ErbB signaling pathway	K09782	-	-	-
102	gene10877	1.83333	14.6667	0.075	0.628333	3.2566	0.00189799	0.0319891	up	CXCL13	PREDICTED: C-X-C motif chemokine 13 [Ovis aries]	Organismal Systems;Environmental Information Processing	Immune system;Signaling molecules and interaction	ko04060//Cytokine-cytokine receptor interaction;ko04062//Chemokine signaling pathway	K10032	-	-	-
103	gene10887	6	19.8333	0.145	0.505	1.83673	0.00149271	0.0279464	up	NAA11	PREDICTED: N-alpha-acetyltransferase 11 [Ovis aries]	-	-	-	-	-	-	-
104	gene10888	0	49.5	0.001	1.04333	8.36964	0.00025779	0.0105007	up	GK2	PREDICTED: glycerol kinase 2 [Ovis aries]	Organismal Systems;Metabolism	Lipid metabolism;Endocrine system	ko03320//PPAR signaling pathway;ko00561//Glycerolipid metabolism	K00864	-	-	-
105	gene10903	0	14.6667	0.001	0.791667	6.62904	0.00361466	0.0466566	up	LOC105609537	-	-	-	-	-	-	-	-
106	gene10926	101.667	200.333	3.055	6.25167	1.21904	0.00213131	0.0342304	up	GPAT3	PREDICTED: glycerol-3-phosphate acyltransferase 3 isoform X1 [Ovis aries]	Metabolism	Lipid metabolism	ko00564//Glycerophospholipid metabolism;ko00561//Glycerolipid metabolism	K13506	GO:0044424//intracellular part;GO:0005623//cell;GO:0012505//endomembrane system;GO:0043229//intracellular organelle;GO:0043231//intracellular membrane-bounded organelle;GO:0031224//intrinsic component of membrane;GO:0016020//membrane;GO:0043226//organelle;GO:0044464//cell part;GO:0042175//nuclear outer membrane-endoplasmic reticulum membrane network;GO:0005622//intracellular;GO:0044425//membrane …	GO:0016740//transferase activity;GO:0003824//catalytic activity	GO:0007154//cell communication;GO:0006641//triglyceride metabolic process;GO:0009987//cellular process;GO:0035556//intracellular signal transduction;GO:0050794//regulation of cellular process;GO:0007165//signal transduction;GO:0008152//metabolic process;GO:0006639//acylglycerol metabolic process;GO:0006629//lipid metabolic process;GO:0046486//glycerolipid metabolic process;GO:0044763//single-orga…
107	gene11017	19.8333	2	0.15	0.015	-3.04636	1.69013e-05	0.00226206	down	LOC105615550	-	-	-	-	-	-	-	-
108	gene11025	346.333	951	52.755	155.992	1.60365	6.98393e-06	0.00125627	up	LOC101108390	PREDICTED: MORF4 family-associated protein 1 isoform X2 [Ovis aries]	-	-	-	-	-	-	-
109	gene11034	22.5	129.5	0.156667	0.951667	2.43798	0.00245461	0.0370167	up	AFAP1	PREDICTED: actin filament-associated protein 1 isoform X1 [Ovis aries]	-	-	-	-	-	-	GO:0007165//signal transduction;GO:0071840//cellular component organization or biogenesis;GO:0044763//single-organism cellular process;GO:0044699//single-organism process;GO:0023052//signaling;GO:0016043//cellular component organization;GO:0009987//cellular process;GO:0006996//organelle organization;GO:0007154//cell communication;GO:0050896//response to stimulus;GO:0051716//cellular response to s…
110	gene11035	252.167	647.667	6.01333	16.2317	1.52843	7.85557e-09	7.35968e-06	up	ABLIM2	PREDICTED: actin-binding LIM protein 2 isoform X21 [Ovis aries musimon]	Organismal Systems	Development	ko04360//Axon guidance	K07520	GO:0043228//non-membrane-bounded organelle;GO:0044424//intracellular part;GO:0005623//cell;GO:0043229//intracellular organelle;GO:0005856//cytoskeleton;GO:0044464//cell part;GO:0005622//intracellular;GO:0043226//organelle;GO:0043232//intracellular non-membrane-bounded organelle	GO:0043167//ion binding;GO:0043169//cation binding;GO:0046914//transition metal ion binding;GO:0005488//binding;GO:0046872//metal ion binding	GO:0008152//metabolic process;GO:0007010//cytoskeleton organization;GO:0043170//macromolecule metabolic process;GO:0016043//cellular component organization;GO:0009987//cellular process;GO:0010467//gene expression;GO:0006996//organelle organization;GO:0071704//organic substance metabolic process;GO:0071840//cellular component organization or biogenesis
111	gene11036	145	56.8333	1.25333	0.521667	-1.16249	0.00299692	0.0416802	down	SH3TC1	PREDICTED: LOW QUALITY PROTEIN: SH3 domain and tetratricopeptide repeat-containing protein 1 isoform X1 [Ovis aries]	-	-	-	-	-	-	-
112	gene11086	68	157	8.31	3.395	1.44517	0.00180856	0.031233	down	FGFRL1	PREDICTED: fibroblast growth factor receptor-like 1 isoform X1 [Ovis aries]	-	-	-	-	GO:0005911//cell-cell junction;GO:0030054//cell junction;GO:0044425//membrane part;GO:0043226//organelle;GO:0005622//intracellular;GO:0044464//cell part;GO:0043229//intracellular organelle;GO:0016020//membrane;GO:0043231//intracellular membrane-bounded organelle;GO:0044424//intracellular part;GO:0005623//cell;GO:0043227//membrane-bounded organelle;GO:0031224//intrinsic component of membrane;GO:00…	GO:0004714//transmembrane receptor protein tyrosine kinase activity;GO:0004872//receptor activity;GO:0005515//protein binding;GO:0097367//carbohydrate derivative binding;GO:0038023//signaling receptor activity;GO:0016301//kinase activity;GO:0004672//protein kinase activity;GO:0016772//transferase activity, transferring phosphorus-containing groups;GO:0099600//transmembrane receptor activity;GO:00…	GO:0022607//cellular component assembly;GO:0006461//protein complex assembly;GO:0032502//developmental process;GO:0032501//multicellular organismal process;GO:0044707//single-multicellular organism process;GO:0071840//cellular component organization or biogenesis;GO:0065003//macromolecular complex assembly;GO:0009987//cellular process;GO:0072359//circulatory system development;GO:0048731//system …
113	gene11087	86.5	171.833	3.305	7.01167	1.14686	0.000900607	0.020986	up	IDUA	PREDICTED: alpha-L-iduronidase isoform X1, partial [Ovis aries]	Cellular Processes;Metabolism	Transport and catabolism;Glycan biosynthesis and metabolism	ko04142//Lysosome;ko00531//Glycosaminoglycan degradation	K01217	-	-	-
114	gene11100	667.833	201.258	112.507	37.8833	-1.45456	4.62376e-06	0.000979068	down	ATP5I	PREDICTED: ATP synthase subunit e, mitochondrial isoform X2 [Ovis aries]	Metabolism	Energy metabolism	ko00190//Oxidative phosphorylation	K02129	GO:0044425//membrane part;GO:0043226//organelle;GO:0044446//intracellular organelle part;GO:0043231//intracellular membrane-bounded organelle;GO:0016020//membrane;GO:0044444//cytoplasmic part;GO:0031090//organelle membrane;GO:0005622//intracellular;GO:0019866//organelle inner membrane;GO:0043234//protein complex;GO:0032991//macromolecular complex;GO:0033177//proton-transporting two-sector ATPase …	GO:0022892//substrate-specific transporter activity;GO:0022891//substrate-specific transmembrane transporter activity;GO:0016787//hydrolase activity;GO:0016817//hydrolase activity, acting on acid anhydrides;GO:0022857//transmembrane transporter activity;GO:0017111//nucleoside-triphosphatase activity;GO:0016818//hydrolase activity, acting on acid anhydrides, in phosphorus-containing anhydrides;GO:…	GO:0009168//purine ribonucleoside monophosphate biosynthetic process;GO:0019438//aromatic compound biosynthetic process;GO:0009167//purine ribonucleoside monophosphate metabolic process;GO:0009199//ribonucleoside triphosphate metabolic process;GO:0019693//ribose phosphate metabolic process;GO:0009123//nucleoside monophosphate metabolic process;GO:0006139//nucleobase-containing compound metabolic …
115	gene11117	591.667	167.5	10.3167	3.08667	-1.57466	4.3364e-07	0.00018576	down	EPB41L4A	PREDICTED: band 4.1-like protein 4A isoform X3 [Ovis aries]	-	-	-	-	GO:0043229//intracellular organelle;GO:0043232//intracellular non-membrane-bounded organelle;GO:0005622//intracellular;GO:0044464//cell part;GO:0043228//non-membrane-bounded organelle;GO:0005623//cell;GO:0016020//membrane;GO:0044425//membrane part;GO:0043226//organelle;GO:0044424//intracellular part	GO:0005515//protein binding;GO:0005488//binding	-
116	gene11120	8488.17	2051.83	206.835	49.5467	-1.72657	7.10072e-05	0.00525196	down	NREP	PREDICTED: neuronal regeneration-related protein isoform X2 [Ovis aries]	-	-	-	-	-	-	-
117	gene11124	16.3333	217.167	0.173333	2.50333	3.57371	0.000318214	0.0115416	up	TRIM36	PREDICTED: E3 ubiquitin-protein ligase TRIM36 isoform X1 [Ovis aries]	-	-	-	-	GO:0043229//intracellular organelle;GO:0044421//extracellular region part;GO:0044464//cell part;GO:0043227//membrane-bounded organelle;GO:0043230//extracellular organelle;GO:0043231//intracellular membrane-bounded organelle;GO:0031410//cytoplasmic vesicle;GO:0005622//intracellular;GO:1903561//extracellular vesicle;GO:0031982//vesicle;GO:0005623//cell;GO:0005576//extracellular region;GO:0012505//e…	GO:0043167//ion binding;GO:0005488//binding;GO:0043169//cation binding;GO:0019787//ubiquitin-like protein transferase activity;GO:0003824//catalytic activity;GO:0046914//transition metal ion binding;GO:0046872//metal ion binding;GO:0016740//transferase activity	GO:0036211//protein modification process;GO:0044267//cellular protein metabolic process;GO:0007049//cell cycle;GO:0044703//multi-organism reproductive process;GO:0043412//macromolecule modification;GO:0044238//primary metabolic process;GO:0009566//fertilization;GO:0008152//metabolic process;GO:0022414//reproductive process;GO:0051704//multi-organism process;GO:0044763//single-organism cellular pr…
118	gene1113	0	25.8333	0.001	0.855	7.43551	0.00130297	0.0259498	up	LOC101119949	PREDICTED: neuroblastoma breakpoint family member 6-like protein [Ovis aries]	-	-	-	-	-	-	-
119	gene1124	4.66667	225.833	0.141667	7.31833	5.31838	0.000188354	0.00865206	up	LOC101120207	PREDICTED: myomegalin-like [Ovis aries]	-	-	-	-	-	-	-
120	gene11272	3.5	105.167	0.04	1.44833	4.75837	0.000170715	0.00822795	up	PAQR5	PREDICTED: membrane progestin receptor gamma isoform X2 [Ovis aries]	-	-	-	-	-	-	-
121	gene11282	1736.5	690.5	13.3217	5.48	-1.27001	0.000624277	0.0169929	down	UACA	PREDICTED: uveal autoantigen with coiled-coil domains and ankyrin repeats isoform X2 [Ovis aries]	-	-	-	-	-	-	-
122	gene11315	0.166667	86	0.00666667	3.42	7.90206	0.000577425	0.0162629	up	TBC1D21	PREDICTED: TBC1 domain family member 21 [Ovis aries]	-	-	-	-	-	-	-
123	gene11345	1211.33	2318.83	22.7833	45.6833	1.11219	8.0029e-06	0.00137363	up	DCAF11	PREDICTED: DDB1- and CUL4-associated factor 11 isoform X1 [Capra hircus]	-	-	-	-	GO:0005623//cell;GO:0005622//intracellular;GO:0044464//cell part;GO:0043234//protein complex;GO:0000151//ubiquitin ligase complex;GO:0044424//intracellular part;GO:0031461//cullin-RING ubiquitin ligase complex;GO:1990234//transferase complex;GO:0032991//macromolecular complex;GO:1902494//catalytic complex	-	GO:0044237//cellular metabolic process;GO:0032446//protein modification by small protein conjugation;GO:0043412//macromolecule modification;GO:0044267//cellular protein metabolic process;GO:0044238//primary metabolic process;GO:0070647//protein modification by small protein conjugation or removal;GO:0043170//macromolecule metabolic process;GO:0036211//protein modification process;GO:0044260//cell…
124	gene11346	62	233.667	1.225	4.755	2.37621	0.000271413	0.0107936	up	PCK2	PREDICTED: phosphoenolpyruvate carboxykinase [GTP], mitochondrial isoform X2 [Ovis aries musimon]	Organismal Systems;Environmental Information Processing;Metabolism	Excretory system;Signal transduction;Carbohydrate metabolism;Endocrine system	ko04151//PI3K-Akt signaling pathway;ko04910//Insulin signaling pathway;ko04068//FoxO signaling pathway;ko04152//AMPK signaling pathway;ko04922//Glucagon signaling pathway;ko04920//Adipocytokine signaling pathway;ko03320//PPAR signaling pathway;ko00010//Glycolysis / Gluconeogenesis;ko00620//Pyruvate metabolism;ko00020//Citrate cycle (TCA cycle);ko04964//Proximal tubule bicarbonate reclamation	K01596	GO:0043231//intracellular membrane-bounded organelle;GO:0005576//extracellular region;GO:0043226//organelle;GO:0044424//intracellular part;GO:0044464//cell part;GO:0031982//vesicle;GO:0043227//membrane-bounded organelle;GO:0005623//cell;GO:0043229//intracellular organelle;GO:1903561//extracellular vesicle;GO:0044421//extracellular region part;GO:0043230//extracellular organelle;GO:0005622//intrac…	GO:0016831//carboxy-lyase activity;GO:0016740//transferase activity;GO:0036094//small molecule binding;GO:0016830//carbon-carbon lyase activity;GO:0001883//purine nucleoside binding;GO:0032549//ribonucleoside binding;GO:0005488//binding;GO:0003824//catalytic activity;GO:0097367//carbohydrate derivative binding;GO:0004611//phosphoenolpyruvate carboxykinase activity;GO:1901363//heterocyclic compoun…	GO:0044238//primary metabolic process;GO:0009987//cellular process;GO:0006006//glucose metabolic process;GO:0044699//single-organism process;GO:0006793//phosphorus metabolic process;GO:0044281//small molecule metabolic process;GO:0005996//monosaccharide metabolic process;GO:0006796//phosphate-containing compound metabolic process;GO:0071704//organic substance metabolic process;GO:0044723//single-…
125	gene11351	927.5	1685.67	16.1333	30.7633	1.07625	5.25926e-05	0.00442726	up	LOC101119050	PREDICTED: dehydrogenase/reductase SDR family member 4 [Ovis aries]	Cellular Processes;Metabolism	Metabolism of cofactors and vitamins;Transport and catabolism	ko04146//Peroxisome;ko00830//Retinol metabolism	K11147	GO:0044464//cell part;GO:0044424//intracellular part;GO:0005737//cytoplasm;GO:0005622//intracellular;GO:0043227//membrane-bounded organelle;GO:0043231//intracellular membrane-bounded organelle;GO:0043226//organelle;GO:0043229//intracellular organelle;GO:0042579//microbody;GO:0005623//cell;GO:0044444//cytoplasmic part	GO:0016616//oxidoreductase activity, acting on the CH-OH group of donors, NAD or NADP as acceptor;GO:0003824//catalytic activity;GO:0016491//oxidoreductase activity;GO:0016614//oxidoreductase activity, acting on CH-OH group of donors	GO:0001523//retinoid metabolic process;GO:0044710//single-organism metabolic process;GO:0016101//diterpenoid metabolic process;GO:0008152//metabolic process;GO:0044763//single-organism cellular process;GO:0044237//cellular metabolic process;GO:0006629//lipid metabolic process;GO:0044255//cellular lipid metabolic process;GO:0006720//isoprenoid metabolic process;GO:0044238//primary metabolic proces…
126	gene11354	3.66667	58.1667	0.0533333	0.925	3.72668	0.00155446	0.0286023	up	JPH4	PREDICTED: junctophilin-4 isoform X1, partial [Ovis aries]	-	-	-	-	GO:0042995//cell projection;GO:0016528//sarcoplasm;GO:0044424//intracellular part;GO:0097458//neuron part;GO:0030425//dendrite;GO:0036477//somatodendritic compartment;GO:0005623//cell;GO:0005622//intracellular;GO:0044464//cell part;GO:0043005//neuron projection;GO:0005737//cytoplasm	-	GO:0050890//cognition;GO:0065008//regulation of biological quality;GO:0007611//learning or memory;GO:0050877//neurological system process;GO:0044699//single-organism process;GO:0007610//behavior;GO:0050905//neuromuscular process;GO:0050803//regulation of synapse structure or activity;GO:0065007//biological regulation;GO:0044707//single-multicellular organism process;GO:0032501//multicellular orga…
127	gene11356	80.8333	176	3.28667	7.53667	1.29563	0.000409328	0.0132238	up	THTPA	PREDICTED: thiamine-triphosphatase isoform X1 [Ovis aries]	Metabolism	Metabolism of cofactors and vitamins	ko00730//Thiamine metabolism	K05307	GO:0044464//cell part;GO:0044424//intracellular part;GO:0005623//cell;GO:0005622//intracellular	GO:0016787//hydrolase activity;GO:0005488//binding;GO:0003824//catalytic activity;GO:0043169//cation binding;GO:0016462//pyrophosphatase activity;GO:0016817//hydrolase activity, acting on acid anhydrides;GO:0046872//metal ion binding;GO:0016818//hydrolase activity, acting on acid anhydrides, in phosphorus-containing anhydrides;GO:0017111//nucleoside-triphosphatase activity;GO:0043167//ion binding	GO:1901360//organic cyclic compound metabolic process;GO:0006796//phosphate-containing compound metabolic process;GO:0009987//cellular process;GO:1901564//organonitrogen compound metabolic process;GO:0072527//pyrimidine-containing compound metabolic process;GO:0044699//single-organism process;GO:0044237//cellular metabolic process;GO:0006725//cellular aromatic compound metabolic process;GO:000815…
128	gene11392	1849.5	3514.17	49.8917	92.065	1.14259	0.000616193	0.0169171	up	LOC101105503	PREDICTED: mitochondrial inner membrane protein OXA1L isoform X1 [Ovis aries]	Genetic Information Processing	Folding, sorting and degradation	ko03060//Protein export	K03217	GO:0043229//intracellular organelle;GO:0044424//intracellular part;GO:0044444//cytoplasmic part;GO:0044422//organelle part;GO:0005739//mitochondrion;GO:0031975//envelope;GO:0044446//intracellular organelle part;GO:0043227//membrane-bounded organelle;GO:0005623//cell;GO:0044464//cell part;GO:0043226//organelle;GO:0044425//membrane part;GO:0043231//intracellular membrane-bounded organelle;GO:003196…	GO:0005515//protein binding;GO:0046983//protein dimerization activity;GO:0044877//macromolecular complex binding;GO:0043022//ribosome binding;GO:0005488//binding;GO:0043021//ribonucleoprotein complex binding	GO:0033036//macromolecule localization;GO:0071822//protein complex subunit organization;GO:0009987//cellular process;GO:0022607//cellular component assembly;GO:0044085//cellular component biogenesis;GO:0006461//protein complex assembly;GO:0043933//macromolecular complex subunit organization;GO:0016043//cellular component organization;GO:0065003//macromolecular complex assembly;GO:0051641//cellula…
129	gene1144	1725.83	3300.17	48.435	92.895	1.16228	0.000232197	0.00981383	up	CA14	PREDICTED: carbonic anhydrase 14 isoform X1 [Ovis aries]	Metabolism	Energy metabolism	ko00910//Nitrogen metabolism	K01672	GO:0031224//intrinsic component of membrane;GO:0016020//membrane;GO:0044425//membrane part	-	-
130	gene11442	2.33333	69.8333	0.0266667	0.841667	4.65945	0.000959669	0.0216792	up	RPGRIP1	PREDICTED: X-linked retinitis pigmentosa GTPase regulator-interacting protein 1 [Ovis aries]	-	-	-	-	GO:0072372//primary cilium;GO:0043226//organelle;GO:0005929//cilium;GO:0005623//cell;GO:0005856//cytoskeleton;GO:0043232//intracellular non-membrane-bounded organelle;GO:0044424//intracellular part;GO:0005622//intracellular;GO:0031513//nonmotile primary cilium;GO:0044464//cell part;GO:0042995//cell projection;GO:0043228//non-membrane-bounded organelle;GO:0043229//intracellular organelle	-	GO:0048731//system development;GO:0030154//cell differentiation;GO:0007399//nervous system development;GO:0048592//eye morphogenesis;GO:0009987//cellular process;GO:0044699//single-organism process;GO:0001754//eye photoreceptor cell differentiation;GO:0007600//sensory perception;GO:0009653//anatomical structure morphogenesis;GO:0032502//developmental process;GO:0090596//sensory organ morphogenesi…
131	gene11451	29.8333	484.167	2.02667	49.8917	3.86151	0.000264162	0.0106409	up	TPPP2	PREDICTED: tubulin polymerization-promoting protein family member 2 isoform X1 [Ovis aries]	-	-	-	-	-	-	-
132	gene1146	368.667	137.5	45.5583	18.7283	-1.19217	0.000432448	0.0137728	down	C1H1orf54	chromosome 1 open reading frame 54, isoform CRA_a [Homo sapiens]	-	-	-	-	-	-	-
133	gene1147	119	551.333	4.38667	19.955	2.47789	8.93686e-11	2.27782e-07	up	CIART	PREDICTED: circadian-associated transcriptional repressor isoform X2 [Ovis aries]	-	-	-	-	GO:0005622//intracellular;GO:0043227//membrane-bounded organelle;GO:0043226//organelle;GO:0043231//intracellular membrane-bounded organelle;GO:0044464//cell part;GO:0044424//intracellular part;GO:0043229//intracellular organelle;GO:0005623//cell	GO:1990837//sequence-specific double-stranded DNA binding;GO:0043565//sequence-specific DNA binding;GO:0003690//double-stranded DNA binding;GO:0000976//transcription regulatory region sequence-specific DNA binding;GO:0005488//binding;GO:0003676//nucleic acid binding;GO:0000975//regulatory region DNA binding;GO:1901363//heterocyclic compound binding;GO:0097159//organic cyclic compound binding;GO:0…	GO:0006725//cellular aromatic compound metabolic process;GO:0034654//nucleobase-containing compound biosynthetic process;GO:0044238//primary metabolic process;GO:0090304//nucleic acid metabolic process;GO:0007610//behavior;GO:0016070//RNA metabolic process;GO:0006807//nitrogen compound metabolic process;GO:1901576//organic substance biosynthetic process;GO:1901360//organic cyclic compound metabol…
134	gene11597	46.8333	13.3333	0.125	0.0383333	-1.79067	0.00391621	0.0487575	down	RYR3	PREDICTED: ryanodine receptor 3 isoform X2 [Ovis aries]	Organismal Systems;Environmental Information Processing	Signal transduction;Environmental adaptation;Digestive system;Endocrine system	ko04020//Calcium signaling pathway;ko04921//Oxytocin signaling pathway;ko04970//Salivary secretion;ko04713//Circadian entrainment	K04963	GO:0012505//endomembrane system;GO:0005623//cell;GO:0044444//cytoplasmic part;GO:0044422//organelle part;GO:0043227//membrane-bounded organelle;GO:0044446//intracellular organelle part;GO:0031224//intrinsic component of membrane;GO:0042175//nuclear outer membrane-endoplasmic reticulum membrane network;GO:0016020//membrane;GO:0005737//cytoplasm;GO:0005783//endoplasmic reticulum;GO:0044425//membran…	GO:0043167//ion binding;GO:0005215//transporter activity;GO:0038023//signaling receptor activity;GO:0004872//receptor activity;GO:0004871//signal transducer activity;GO:0022890//inorganic cation transmembrane transporter activity;GO:0046872//metal ion binding;GO:0015075//ion transmembrane transporter activity;GO:0099600//transmembrane receptor activity;GO:0022836//gated channel activity;GO:000548…	GO:0051179//localization;GO:0051282//regulation of sequestering of calcium ion;GO:0065007//biological regulation;GO:0008016//regulation of heart contraction;GO:0051260//protein homooligomerization;GO:0014074//response to purine-containing compound;GO:0071840//cellular component organization or biogenesis;GO:0006816//calcium ion transport;GO:0009987//cellular process;GO:0010038//response to metal …
135	gene11607	1372.83	10403	49.8967	417.455	3.4104	3.64009e-05	0.00352791	up	ACTC1	actin, alpha cardiac muscle 1 proprotein [Homo sapiens]	Organismal Systems	Circulatory system	ko04261//Adrenergic signaling in cardiomyocytes;ko04260//Cardiac muscle contraction	K12314	GO:0044464//cell part;GO:0099080//supramolecular complex;GO:0005622//intracellular;GO:0044422//organelle part;GO:0098858//actin-based cell projection;GO:0005615//extracellular space;GO:0043230//extracellular organelle;GO:0030017//sarcomere;GO:0031252//cell leading edge;GO:1903561//extracellular vesicle;GO:0043227//membrane-bounded organelle;GO:0099513//polymeric cytoskeletal fiber;GO:0044444//cyt…	GO:0036094//small molecule binding;GO:0016462//pyrophosphatase activity;GO:0032550//purine ribonucleoside binding;GO:0032549//ribonucleoside binding;GO:0001883//purine nucleoside binding;GO:0016817//hydrolase activity, acting on acid anhydrides;GO:0097159//organic cyclic compound binding;GO:0017111//nucleoside-triphosphatase activity;GO:0008092//cytoskeletal protein binding;GO:0097367//carbohydra…	GO:0048731//system development;GO:0016043//cellular component organization;GO:0071840//cellular component organization or biogenesis;GO:0050896//response to stimulus;GO:0044767//single-organism developmental process;GO:0009888//tissue development;GO:0042221//response to chemical;GO:0032502//developmental process;GO:0097305//response to alcohol;GO:0048646//anatomical structure formation involved i…
136	gene11629	0	33.5	0.001	1.38333	7.80729	0.000847947	0.0202831	up	TMCO5A	PREDICTED: transmembrane and coiled-coil domain-containing protein 5A isoform X1 [Ovis aries]	-	-	-	-	GO:0031224//intrinsic component of membrane;GO:0044425//membrane part;GO:0016020//membrane	-	-
137	gene11656	293.833	841.667	6.315	18.8117	1.70258	1.09553e-06	0.000373227	up	IVD	PREDICTED: isovaleryl-CoA dehydrogenase, mitochondrial isoform X1 [Ovis aries]	Metabolism	Amino acid metabolism	ko00280//Valine, leucine and isoleucine degradation	K00253	-	-	-
138	gene11677	54	125	2.63333	6.58	1.48035	0.000244526	0.0101462	up	CHP1	calcineurin B homologous protein 1 [Bos taurus]	-	-	-	-	GO:0043232//intracellular non-membrane-bounded organelle;GO:0016020//membrane;GO:0005622//intracellular;GO:0043226//organelle;GO:0044464//cell part;GO:0043227//membrane-bounded organelle;GO:0005794//Golgi apparatus;GO:0043231//intracellular membrane-bounded organelle;GO:0005924//cell-substrate adherens junction;GO:0030054//cell junction;GO:0044422//organelle part;GO:0044446//intracellular organel…	GO:0015631//tubulin binding;GO:0043167//ion binding;GO:0005515//protein binding;GO:0046872//metal ion binding;GO:0005488//binding;GO:0043169//cation binding;GO:0019899//enzyme binding;GO:0019887//protein kinase regulator activity;GO:0016247//channel regulator activity;GO:0098772//molecular function regulator;GO:0008092//cytoskeletal protein binding;GO:0019207//kinase regulator activity;GO:0030234…	GO:0051649//establishment of localization in cell;GO:0008104//protein localization;GO:0032412//regulation of ion transmembrane transporter activity;GO:0098771//inorganic ion homeostasis;GO:0034762//regulation of transmembrane transport;GO:0016043//cellular component organization;GO:0009056//catabolic process;GO:0019725//cellular homeostasis;GO:0015031//protein transport;GO:0019220//regulation of …
139	gene11699	0	51.3333	0.001	0.658333	8.41931	0.000431101	0.0137494	up	PLA2G4F	PREDICTED: cytosolic phospholipase A2 zeta isoform X1 [Ovis aries]	Organismal Systems;Environmental Information Processing;Metabolism	Nervous system;Immune system;Signal transduction;Sensory system;Lipid metabolism;Circulatory system;Endocrine system	ko04010//MAPK signaling pathway;ko04014//Ras signaling pathway;ko04921//Oxytocin signaling pathway;ko04270//Vascular smooth muscle contraction;ko04611//Platelet activation;ko04726//Serotonergic synapse;ko04750//Inflammatory mediator regulation of TRP channels;ko04724//Glutamatergic synapse;ko00564//Glycerophospholipid metabolism;ko04912//GnRH signaling pathway;ko00590//Arachidonic acid metabolism…	K16342	GO:0042995//cell projection;GO:0005623//cell;GO:0044444//cytoplasmic part;GO:0005737//cytoplasm;GO:0005622//intracellular;GO:0044424//intracellular part;GO:0044464//cell part;GO:0043227//membrane-bounded organelle;GO:0031252//cell leading edge;GO:0001726//ruffle;GO:0043226//organelle	GO:0043167//ion binding;GO:0004623//phospholipase A2 activity;GO:0005488//binding;GO:0016788//hydrolase activity, acting on ester bonds;GO:0043169//cation binding;GO:0016787//hydrolase activity;GO:0052689//carboxylic ester hydrolase activity;GO:0004620//phospholipase activity;GO:0016298//lipase activity;GO:0003824//catalytic activity	GO:0071704//organic substance metabolic process;GO:0044699//single-organism process;GO:0044237//cellular metabolic process;GO:0044765//single-organism transport;GO:0009987//cellular process;GO:0006629//lipid metabolic process;GO:0046677//response to antibiotic;GO:0006796//phosphate-containing compound metabolic process;GO:0019637//organophosphate metabolic process;GO:0046903//secretion;GO:0044255…
140	gene11709	1747.83	670.5	4.75667	1.92667	-1.27909	0.000142842	0.00748671	down	STARD9	PREDICTED: stAR-related lipid transfer protein 9 isoform X1 [Ovis aries]	-	-	-	-	GO:0044428//nuclear part;GO:0044430//cytoskeletal part;GO:0015630//microtubule cytoskeleton;GO:0005815//microtubule organizing center;GO:0043226//organelle;GO:0005623//cell;GO:0044424//intracellular part;GO:0031981//nuclear lumen;GO:0043229//intracellular organelle;GO:0044464//cell part;GO:0044422//organelle part;GO:0044446//intracellular organelle part;GO:0043228//non-membrane-bounded organelle;…	GO:0001882//nucleoside binding;GO:0003824//catalytic activity;GO:0036094//small molecule binding;GO:0097367//carbohydrate derivative binding;GO:0097159//organic cyclic compound binding;GO:1901363//heterocyclic compound binding;GO:0017111//nucleoside-triphosphatase activity;GO:0032549//ribonucleoside binding;GO:0003774//motor activity;GO:0016787//hydrolase activity;GO:0005515//protein binding;GO:0…	GO:0070271//protein complex biogenesis;GO:0006461//protein complex assembly;GO:0071840//cellular component organization or biogenesis;GO:0016043//cellular component organization;GO:0065003//macromolecular complex assembly;GO:0044763//single-organism cellular process;GO:0044699//single-organism process;GO:0071822//protein complex subunit organization;GO:0009987//cellular process;GO:0044085//cellul…
141	gene1172	7.33333	25.8333	0.783333	2.94	1.96761	0.000599473	0.0165999	up	LOC106990657	-	-	-	-	-	-	-	-
142	gene11741	133.5	51	1.41	0.556667	-1.29588	0.00281728	0.0402456	down	NEMF	PREDICTED: nuclear export mediator factor NEMF isoform X1 [Ovis aries]	-	-	-	-	-	-	GO:0006810//transport;GO:0051649//establishment of localization in cell;GO:0006913//nucleocytoplasmic transport;GO:0046907//intracellular transport;GO:0051179//localization;GO:0051169//nuclear transport;GO:0051234//establishment of localization;GO:0051641//cellular localization
143	gene11745	188.167	82.6667	2.54167	1.205	-1.06305	0.00309907	0.0424291	down	VCPKMT	PREDICTED: protein-lysine methyltransferase METTL21D isoform X1 [Ovis aries]	-	-	-	-	-	-	-
144	gene1175	2.83333	153	0.0733333	4.23833	5.54039	0.00139577	0.0269215	up	C1H1orf56	PREDICTED: protein MENT isoform X1 [Ovis aries]	-	-	-	-	GO:0005623//cell;GO:0044444//cytoplasmic part;GO:0005622//intracellular;GO:0044424//intracellular part;GO:0044464//cell part;GO:0005737//cytoplasm	GO:0005488//binding;GO:0005515//protein binding	GO:0008219//cell death;GO:0050789//regulation of biological process;GO:0065007//biological regulation;GO:0008283//cell proliferation;GO:0040008//regulation of growth;GO:0009987//cellular process;GO:0044763//single-organism cellular process;GO:0012501//programmed cell death;GO:0044699//single-organism process
145	gene11753	298.333	115.833	1.53833	0.621667	-1.1931	0.000834217	0.0201259	down	NIN	PREDICTED: ninein isoform X1 [Ovis aries]	-	-	-	-	GO:0015630//microtubule cytoskeleton;GO:0044424//intracellular part;GO:0044422//organelle part;GO:0043226//organelle;GO:0031974//membrane-enclosed lumen;GO:0070013//intracellular organelle lumen;GO:0005856//cytoskeleton;GO:0044430//cytoskeletal part;GO:0043232//intracellular non-membrane-bounded organelle;GO:0044464//cell part;GO:0005622//intracellular;GO:0005815//microtubule organizing center;GO…	GO:0046872//metal ion binding;GO:0043167//ion binding;GO:0005488//binding;GO:0043169//cation binding	GO:1902589//single-organism organelle organization;GO:0006996//organelle organization;GO:0044763//single-organism cellular process;GO:0044699//single-organism process;GO:0007010//cytoskeleton organization;GO:0007017//microtubule-based process;GO:0009987//cellular process;GO:0016043//cellular component organization;GO:0071840//cellular component organization or biogenesis;GO:0034453//microtubule a…
146	gene11762	0	17.5	0.001	4.09333	6.88006	0.00261386	0.0385345	up	LOC105607692	-	-	-	-	-	-	-	-
147	gene11768	355.835	117.833	4.83667	1.67333	-1.50815	4.041e-06	0.000890804	down	PTGDR	PREDICTED: LOW QUALITY PROTEIN: prostaglandin D2 receptor isoform X1, partial [Ovis aries]	Environmental Information Processing	Signaling molecules and interaction	ko04080//Neuroactive ligand-receptor interaction	K04332	GO:0031224//intrinsic component of membrane;GO:0016020//membrane;GO:0044425//membrane part	GO:0004872//receptor activity;GO:0004930//G-protein coupled receptor activity;GO:0038023//signaling receptor activity;GO:0004953//icosanoid receptor activity;GO:0004955//prostaglandin receptor activity;GO:0004954//prostanoid receptor activity;GO:0004888//transmembrane signaling receptor activity;GO:0060089//molecular transducer activity;GO:0099600//transmembrane receptor activity;GO:0004871//sign…	GO:0006807//nitrogen compound metabolic process;GO:0010033//response to organic substance;GO:0034694//response to prostaglandin;GO:0032501//multicellular organismal process;GO:0044700//single organism signaling;GO:0007154//cell communication;GO:0009987//cellular process;GO:0006952//defense response;GO:0050789//regulation of biological process;GO:1901657//glycosyl compound metabolic process;GO:000…
148	gene1177	140.01	478.208	3.645	13.9567	2.20537	0.000840767	0.0202189	up	LOC101111063	-	-	-	-	-	-	-	-
149	gene11791	42.1667	174.833	0.483333	2.20167	2.09633	4.44423e-05	0.00401319	up	CA12	PREDICTED: carbonic anhydrase 12 isoform X1 [Ovis aries]	Metabolism	Energy metabolism	ko00910//Nitrogen metabolism	K01672	GO:0031224//intrinsic component of membrane;GO:0044425//membrane part;GO:0016020//membrane	GO:0005488//binding;GO:0043167//ion binding;GO:0043169//cation binding;GO:0046872//metal ion binding;GO:0046914//transition metal ion binding	GO:0098771//inorganic ion homeostasis;GO:0055083//monovalent inorganic anion homeostasis;GO:0055081//anion homeostasis;GO:0065008//regulation of biological quality;GO:0065007//biological regulation;GO:0048878//chemical homeostasis;GO:0008152//metabolic process;GO:0042592//homeostatic process;GO:0044237//cellular metabolic process;GO:0050801//ion homeostasis;GO:0009987//cellular process
150	gene11802	2122.33	4181.83	10.3083	21.1267	1.08408	0.00160123	0.0291057	up	TLN2	PREDICTED: talin-2 isoform X1 [Ovis aries]	Organismal Systems;Cellular Processes;Environmental Information Processing	Cellular commiunity;Immune system;Signal transduction	ko04510//Focal adhesion;ko04015//Rap1 signaling pathway;ko04611//Platelet activation	K06271	GO:0005924//cell-substrate adherens junction;GO:0043229//intracellular organelle;GO:0043228//non-membrane-bounded organelle;GO:0043232//intracellular non-membrane-bounded organelle;GO:0070161//anchoring junction;GO:0043226//organelle;GO:0044424//intracellular part;GO:0005912//adherens junction;GO:0005623//cell;GO:0005622//intracellular;GO:0030055//cell-substrate junction;GO:0044464//cell part;GO:…	GO:0003779//actin binding;GO:0005198//structural molecule activity;GO:0008092//cytoskeletal protein binding;GO:0005488//binding;GO:0005515//protein binding	GO:0009987//cellular process;GO:0071840//cellular component organization or biogenesis;GO:0007010//cytoskeleton organization;GO:0022610//biological adhesion;GO:0006996//organelle organization;GO:0016043//cellular component organization
151	gene11804	0	15.8333	0.001	0.0866667	6.73773	0.00313863	0.0427192	up	LOC105607706	-	-	-	-	-	-	-	-
152	gene11824	770.333	336.667	8.21	3.70333	-1.09462	0.00081137	0.0197322	down	SLTM	PREDICTED: SAFB-like transcription modulator isoform X1 [Ovis aries musimon]	-	-	-	-	GO:0044464//cell part;GO:0043231//intracellular membrane-bounded organelle;GO:0070013//intracellular organelle lumen;GO:0044424//intracellular part;GO:0005634//nucleus;GO:0044428//nuclear part;GO:0044422//organelle part;GO:0043226//organelle;GO:0043227//membrane-bounded organelle;GO:0005622//intracellular;GO:0043229//intracellular organelle;GO:0031974//membrane-enclosed lumen;GO:0031981//nuclear …	GO:0005488//binding;GO:0003676//nucleic acid binding;GO:0036094//small molecule binding;GO:0003723//RNA binding;GO:0097159//organic cyclic compound binding;GO:1901363//heterocyclic compound binding	GO:1901362//organic cyclic compound biosynthetic process;GO:0034645//cellular macromolecule biosynthetic process;GO:0006807//nitrogen compound metabolic process;GO:0032774//RNA biosynthetic process;GO:0009987//cellular process;GO:0097659//nucleic acid-templated transcription;GO:0044249//cellular biosynthetic process;GO:0044260//cellular macromolecule metabolic process;GO:0044763//single-organism …
153	gene11830	2.66667	37.5	0.0316667	0.48	3.69447	0.00288512	0.0407999	up	ALDH1A2	PREDICTED: retinal dehydrogenase 2 [Ovis aries]	Metabolism	Metabolism of cofactors and vitamins	ko00830//Retinol metabolism	K07249	-	-	-
154	gene11865	761.833	343.167	7.39	3.49667	-1.02266	0.00186927	0.0318	down	FAM214A	PREDICTED: protein FAM214A isoform X1 [Ovis aries]	-	-	-	-	-	-	-
155	gene11904	22.1667	5	0.366667	0.106667	-1.99704	0.00223144	0.0352731	down	FGF7	fibroblast growth factor 7 precursor [Bos taurus]	Cellular Processes;Environmental Information Processing	Cell motility;Signal transduction	ko04151//PI3K-Akt signaling pathway;ko04010//MAPK signaling pathway;ko04014//Ras signaling pathway;ko04810//Regulation of actin cytoskeleton;ko04015//Rap1 signaling pathway	K04358	GO:0005623//cell;GO:0043226//organelle;GO:0005576//extracellular region;GO:0005622//intracellular;GO:0043231//intracellular membrane-bounded organelle;GO:0044424//intracellular part;GO:0044421//extracellular region part;GO:0044464//cell part;GO:0043229//intracellular organelle;GO:0043227//membrane-bounded organelle	GO:0005539//glycosaminoglycan binding;GO:0005085//guanyl-nucleotide exchange factor activity;GO:0005488//binding;GO:0016773//phosphotransferase activity, alcohol group as acceptor;GO:0097367//carbohydrate derivative binding;GO:0005104//fibroblast growth factor receptor binding;GO:0070851//growth factor receptor binding;GO:0098772//molecular function regulator;GO:0004672//protein kinase activity;G…	GO:0032268//regulation of cellular protein metabolic process;GO:0042303//molting cycle;GO:0044700//single organism signaling;GO:0010632//regulation of epithelial cell migration;GO:1901576//organic substance biosynthetic process;GO:0044699//single-organism process;GO:0060255//regulation of macromolecule metabolic process;GO:0001932//regulation of protein phosphorylation;GO:0008284//positive regula…
156	gene11918	181.833	82.3333	1.31833	0.628333	-1.05275	0.00255497	0.038094	down	SEMA6D	PREDICTED: semaphorin-6D isoform X1 [Ovis aries]	Organismal Systems	Development	ko04360//Axon guidance	K06842	-	-	-
157	gene11942	121.667	406	2.15833	7.59833	1.84768	8.29498e-09	7.46051e-06	up	SORD	PREDICTED: sorbitol dehydrogenase [Ovis aries]	Metabolism	Carbohydrate metabolism	ko00040//Pentose and glucuronate interconversions;ko00051//Fructose and mannose metabolism	K00008	-	-	-
158	gene11970	759.5	281	7.39667	2.785	-1.35109	0.00126626	0.0254413	down	KTN1	PREDICTED: kinectin isoform X1 [Ovis aries]	-	-	-	-	-	-	-
159	gene12014	113.167	260	7.29333	17.8833	1.41836	0.000645453	0.0172568	up	SIX1	homeobox protein SIX1 [Ovis aries]	-	-	-	-	GO:0043229//intracellular organelle;GO:0005634//nucleus;GO:0031974//membrane-enclosed lumen;GO:0043227//membrane-bounded organelle;GO:0044464//cell part;GO:0044428//nuclear part;GO:0043226//organelle;GO:0005622//intracellular;GO:0044424//intracellular part;GO:0043233//organelle lumen;GO:0044446//intracellular organelle part;GO:0044422//organelle part;GO:0043231//intracellular membrane-bounded org…	GO:0000976//transcription regulatory region sequence-specific DNA binding;GO:0000982//transcription factor activity, RNA polymerase II core promoter proximal region sequence-specific binding;GO:0044877//macromolecular complex binding;GO:0000975//regulatory region DNA binding;GO:0001071//nucleic acid binding transcription factor activity;GO:0097159//organic cyclic compound binding;GO:0003700//tran…	GO:1901362//organic cyclic compound biosynthetic process;GO:0006139//nucleobase-containing compound metabolic process;GO:0097659//nucleic acid-templated transcription;GO:0048699//generation of neurons;GO:0072079//nephron tubule formation;GO:0008152//metabolic process;GO:0060562//epithelial tube morphogenesis;GO:0014855//striated muscle cell proliferation;GO:0072358//cardiovascular system developm…
160	gene12028	62.9667	124.522	1.41667	2.97	1.20321	0.00352824	0.0460166	up	LOC101118878	PREDICTED: LOW QUALITY PROTEIN: guanine nucleotide-binding protein-like 3-like protein isoform X1 [Ovis aries]	Genetic Information Processing	Translation	ko03008//Ribosome biogenesis in eukaryotes	K14538	-	-	-
161	gene12032	8.445	28.3633	0.0566667	0.196667	1.93589	0.00408123	0.0497648	up	LOC105615744	-	-	-	-	-	-	-	-
162	gene12053	1160.33	1976	7.39167	13.2283	1.02137	0.00365475	0.0470052	up	SPTB	PREDICTED: LOW QUALITY PROTEIN: spectrin beta chain, erythrocytic isoform X1 [Ovis aries]	-	-	-	-	GO:0030864//cortical actin cytoskeleton;GO:0044448//cell cortex part;GO:0044424//intracellular part;GO:0030863//cortical cytoskeleton;GO:0071944//cell periphery;GO:0032991//macromolecular complex;GO:0005856//cytoskeleton;GO:0005623//cell;GO:0005622//intracellular;GO:0099568//cytoplasmic region;GO:0005737//cytoplasm;GO:0044425//membrane part;GO:0044446//intracellular organelle part;GO:0043226//org…	GO:0098772//molecular function regulator;GO:0008289//lipid binding;GO:0005085//guanyl-nucleotide exchange factor activity;GO:0005515//protein binding;GO:0008092//cytoskeletal protein binding;GO:0003779//actin binding;GO:0005488//binding;GO:0005198//structural molecule activity	GO:0033043//regulation of organelle organization;GO:0048699//generation of neurons;GO:0007409//axonogenesis;GO:0044763//single-organism cellular process;GO:0030154//cell differentiation;GO:0030832//regulation of actin filament length;GO:0044699//single-organism process;GO:0007275//multicellular organism development;GO:0065009//regulation of molecular function;GO:0050789//regulation of biological …
163	gene12060	242.333	443	13.1083	25.1567	1.02394	7.72488e-05	0.0053301	up	MAX	PREDICTED: protein max isoform X4 [Heterocephalus glaber]	Environmental Information Processing	Signal transduction	ko04010//MAPK signaling pathway	K04453	-	-	-
164	gene12066	13.6667	2.5	0.403333	0.0783333	-2.25366	0.00230266	0.0359052	down	LOC105607019	-	-	-	-	-	-	-	-
165	gene12071	0.166667	134.333	0.00333333	3.31	8.55884	0.000188511	0.00865206	up	FAM71D	PREDICTED: protein FAM71D isoform X1 [Bos taurus]	-	-	-	-	-	-	-
166	gene12087	42	92.5	0.79	1.905	1.37888	0.00309612	0.0424291	up	RAD51B	PREDICTED: DNA repair protein RAD51 homolog 2 isoform X4 [Ovis aries]	Genetic Information Processing	Replication and repair	ko03440//Homologous recombination	K10869	-	-	-
167	gene1212	0	560	0.001	37.1317	11.8612	2.97381e-06	0.000745294	up	OAZ3	ornithine decarboxylase antizyme 3 isoform 1 [Ovis aries]	-	-	-	-	-	GO:0098772//molecular function regulator;GO:0004857//enzyme inhibitor activity;GO:0030234//enzyme regulator activity	GO:0065009//regulation of molecular function;GO:0044092//negative regulation of molecular function;GO:0065007//biological regulation
168	gene12120	0.5	22.5	0.005	0.318333	5.06652	0.00102971	0.0226103	up	LOC101123216	PREDICTED: disintegrin and metalloproteinase domain-containing protein 20-like [Ovis aries]	-	-	-	-	GO:0016020//membrane;GO:0044425//membrane part;GO:0031224//intrinsic component of membrane	GO:0070011//peptidase activity, acting on L-amino acid peptides;GO:0008233//peptidase activity;GO:0046914//transition metal ion binding;GO:0043169//cation binding;GO:0005488//binding;GO:0046872//metal ion binding;GO:0043167//ion binding;GO:0003824//catalytic activity;GO:0016787//hydrolase activity	GO:0044238//primary metabolic process;GO:0071704//organic substance metabolic process;GO:0043170//macromolecule metabolic process;GO:0019538//protein metabolic process;GO:0008152//metabolic process
169	gene1213	0.666667	14.3333	0.0133333	0.266667	4.06383	0.00353639	0.0460648	up	TDRKH	PREDICTED: tudor and KH domain-containing protein isoform X1 [Ovis aries]	-	-	-	-	-	-	-
170	gene12142	57.665	103.667	0.905	1.71833	1.06048	0.00269498	0.0391704	up	LOC105606498	PREDICTED: 40S ribosomal protein S13-like [Ovis aries]	Genetic Information Processing	Translation	ko03010//Ribosome	K02953	-	-	-
171	gene12145	326.167	132.833	3.095	1.33667	-1.02894	0.00380119	0.0478399	down	PAPLN	PREDICTED: papilin isoform X6 [Ovis aries musimon]	-	-	-	-	GO:0044421//extracellular region part;GO:0031012//extracellular matrix;GO:0005576//extracellular region	GO:0030414//peptidase inhibitor activity;GO:0008233//peptidase activity;GO:0005488//binding;GO:0061135//endopeptidase regulator activity;GO:0046872//metal ion binding;GO:0003824//catalytic activity;GO:0043167//ion binding;GO:0061134//peptidase regulator activity;GO:0098772//molecular function regulator;GO:0030234//enzyme regulator activity;GO:0046914//transition metal ion binding;GO:0004857//enzy…	GO:0060255//regulation of macromolecule metabolic process;GO:0050790//regulation of catalytic activity;GO:0050794//regulation of cellular process;GO:0009892//negative regulation of metabolic process;GO:0031324//negative regulation of cellular metabolic process;GO:0031323//regulation of cellular metabolic process;GO:0010605//negative regulation of macromolecule metabolic process;GO:0050789//regula…
172	gene12155	0	245.773	0.001	17.0083	11.2359	1.448e-16	1.08527e-12	up	LOC105615767	PREDICTED: HIG1 domain family member 1A, mitochondrial isoform X2 [Pantholops hodgsonii]	-	-	-	-	-	-	-
173	gene12168	410.667	182.833	7.58167	3.58167	-1.02297	0.00150255	0.0280604	down	ABCD4	PREDICTED: ATP-binding cassette sub-family D member 4 isoform X1 [Ovis aries]	Cellular Processes;Environmental Information Processing	Transport and catabolism;Membrane transport	ko04146//Peroxisome;ko02010//ABC transporters	K05678	GO:0005623//cell;GO:0043229//intracellular organelle;GO:0043226//organelle;GO:0042175//nuclear outer membrane-endoplasmic reticulum membrane network;GO:0012505//endomembrane system;GO:0042579//microbody;GO:0005737//cytoplasm;GO:0044464//cell part;GO:0044424//intracellular part;GO:0005622//intracellular;GO:0043227//membrane-bounded organelle;GO:0043231//intracellular membrane-bounded organelle;GO:…	GO:0016818//hydrolase activity, acting on acid anhydrides, in phosphorus-containing anhydrides;GO:0016817//hydrolase activity, acting on acid anhydrides;GO:0032549//ribonucleoside binding;GO:0097367//carbohydrate derivative binding;GO:0017111//nucleoside-triphosphatase activity;GO:0016787//hydrolase activity;GO:0015399//primary active transmembrane transporter activity;GO:0032550//purine ribonucl…	GO:0044699//single-organism process;GO:0044710//single-organism metabolic process;GO:0051179//localization;GO:0009987//cellular process;GO:0044763//single-organism cellular process;GO:0006766//vitamin metabolic process;GO:0008152//metabolic process;GO:0006767//water-soluble vitamin metabolic process;GO:0044281//small molecule metabolic process;GO:0051234//establishment of localization
174	gene12180	3145.83	6359.33	47.9467	102.073	1.25911	3.8915e-06	0.000883843	up	DLST	PREDICTED: dihydrolipoyllysine-residue succinyltransferase component of 2-oxoglutarate dehydrogenase complex, mitochondrial [Ovis aries]	Metabolism	Amino acid metabolism;Global and Overview;Carbohydrate metabolism	ko01200//Carbon metabolism;ko00310//Lysine degradation;ko00020//Citrate cycle (TCA cycle)	K00658	GO:0043234//protein complex;GO:0044464//cell part;GO:0032991//macromolecular complex;GO:0044444//cytoplasmic part;GO:0045240//dihydrolipoyl dehydrogenase complex;GO:0043226//organelle;GO:0043227//membrane-bounded organelle;GO:0044424//intracellular part;GO:0005623//cell;GO:0043229//intracellular organelle;GO:1990204//oxidoreductase complex;GO:0044421//extracellular region part;GO:0005576//extrace…	GO:0016740//transferase activity;GO:0003824//catalytic activity	GO:0019474//L-lysine catabolic process to acetyl-CoA;GO:0044699//single-organism process;GO:0006101//citrate metabolic process;GO:0019752//carboxylic acid metabolic process;GO:0044238//primary metabolic process;GO:0044248//cellular catabolic process;GO:0006082//organic acid metabolic process;GO:0044712//single-organism catabolic process;GO:1901564//organonitrogen compound metabolic process;GO:000…
175	gene12181	121.667	39.1667	2.04667	0.706667	-1.48112	0.00129751	0.025864	down	RPS6KL1	PREDICTED: ribosomal protein S6 kinase-like 1 isoform X1 [Ovis aries]	-	-	-	-	-	-	-
176	gene12210	1021.67	317.167	5.77167	1.92167	-1.40748	2.57375e-05	0.00287915	down	VASH1	PREDICTED: vasohibin-1 [Ovis aries]	-	-	-	-	-	-	-
177	gene12212	0.166667	16	0.00166667	0.246667	5.51019	0.00387252	0.0485089	up	LRRC74A	PREDICTED: leucine-rich repeat-containing protein 74A isoform X2 [Ovis aries]	-	-	-	-	-	-	-
178	gene12219	26.1667	58.1667	1.10833	2.56	1.33574	0.0023127	0.0359371	up	CIPC	CLOCK-interacting pacemaker [Ovis aries]	-	-	-	-	-	-	GO:0044249//cellular biosynthetic process;GO:1901576//organic substance biosynthetic process;GO:1901360//organic cyclic compound metabolic process;GO:0044238//primary metabolic process;GO:0006807//nitrogen compound metabolic process;GO:0034654//nucleobase-containing compound biosynthetic process;GO:0046483//heterocycle metabolic process;GO:0006725//cellular aromatic compound metabolic process;GO:…
179	gene12320	255.667	112.833	1.675	0.78	-1.02778	0.00408117	0.0497648	down	MYO6	PREDICTED: unconventional myosin-VI isoform X1 [Ovis aries]	-	-	-	-	GO:0005737//cytoplasm;GO:0005576//extracellular region;GO:0031982//vesicle;GO:0043229//intracellular organelle;GO:0031410//cytoplasmic vesicle;GO:0044424//intracellular part;GO:0005856//cytoskeleton;GO:0044422//organelle part;GO:0005654//nucleoplasm;GO:0044446//intracellular organelle part;GO:0043233//organelle lumen;GO:0031981//nuclear lumen;GO:0016023//cytoplasmic, membrane-bounded vesicle;GO:0…	GO:0016462//pyrophosphatase activity;GO:0097159//organic cyclic compound binding;GO:0003824//catalytic activity;GO:0016818//hydrolase activity, acting on acid anhydrides, in phosphorus-containing anhydrides;GO:0036094//small molecule binding;GO:0001883//purine nucleoside binding;GO:0001882//nucleoside binding;GO:0032549//ribonucleoside binding;GO:0016817//hydrolase activity, acting on acid anhydr…	GO:0090304//nucleic acid metabolic process;GO:0006366//transcription from RNA polymerase II promoter;GO:0071704//organic substance metabolic process;GO:0051179//localization;GO:0019438//aromatic compound biosynthetic process;GO:0006351//transcription, DNA-templated;GO:0009058//biosynthetic process;GO:0044271//cellular nitrogen compound biosynthetic process;GO:0006974//cellular response to DNA dam…
180	gene12329	551	197.833	2.34333	0.861667	-1.42249	0.000798987	0.0196171	down	PHIP	PREDICTED: PH-interacting protein isoform X4 [Ovis aries]	-	-	-	-	-	-	-
181	gene12383	34.5	108.167	1.21667	4.005	1.82795	0.00029587	0.0112487	up	RNF217	PREDICTED: LOW QUALITY PROTEIN: probable E3 ubiquitin-protein ligase RNF217 isoform X1 [Ovis aries]	-	-	-	-	-	-	-
182	gene12386	8296.33	2012	97.97	24.3967	-1.9952	2.56563e-05	0.00287915	down	TRDN	PREDICTED: triadin isoform X1 [Ovis aries]	-	-	-	-	GO:0005783//endoplasmic reticulum;GO:0043231//intracellular membrane-bounded organelle;GO:0043229//intracellular organelle;GO:0044424//intracellular part;GO:0043226//organelle;GO:0044444//cytoplasmic part;GO:0031224//intrinsic component of membrane;GO:0043227//membrane-bounded organelle;GO:0044464//cell part;GO:0005623//cell;GO:0005737//cytoplasm;GO:0016020//membrane;GO:0044425//membrane part;GO:…	-	GO:0044699//single-organism process;GO:0034220//ion transmembrane transport;GO:0070509//calcium ion import;GO:0055065//metal ion homeostasis;GO:0006873//cellular ion homeostasis;GO:0042592//homeostatic process;GO:0055085//transmembrane transport;GO:0003015//heart process;GO:0055074//calcium ion homeostasis;GO:0044763//single-organism cellular process;GO:0019725//cellular homeostasis;GO:0051649//e…
183	gene12403	210.288	423.358	5.3	11.125	1.19271	0.000139682	0.0073925	up	LOC101122794	PREDICTED: glycylpeptide N-tetradecanoyltransferase 1 [Ovis aries]	-	-	-	-	-	-	-
184	gene12459	1988.33	673	13.9867	5.01333	-1.32423	3.98137e-06	0.000890804	down	LAMA4	PREDICTED: laminin subunit alpha-4 isoform X2 [Ovis aries]	Cellular Processes;Environmental Information Processing	Cellular commiunity;Signal transduction;Signaling molecules and interaction	ko04151//PI3K-Akt signaling pathway;ko04510//Focal adhesion;ko04512//ECM-receptor interaction	K06241	GO:0005576//extracellular region;GO:0005604//basement membrane;GO:0044421//extracellular region part;GO:0005578//proteinaceous extracellular matrix;GO:0031012//extracellular matrix;GO:0044420//extracellular matrix component	GO:0005488//binding;GO:0005515//protein binding	GO:0009790//embryo development;GO:0032501//multicellular organismal process;GO:0007275//multicellular organism development;GO:0048869//cellular developmental process;GO:0030154//cell differentiation;GO:0009987//cellular process;GO:0040011//locomotion;GO:0007155//cell adhesion;GO:0044707//single-multicellular organism process;GO:0048870//cell motility;GO:0006928//movement of cell or subcellular co…
185	gene1247	0	375.667	0.001	30.39	11.2857	1.00567e-05	0.00158123	up	SMCP	PREDICTED: sperm mitochondrial-associated cysteine-rich protein [Ovis aries]	-	-	-	-	-	-	-
186	gene12486	781.333	266.5	9.57167	3.505	-1.29192	8.88145e-06	0.00149029	down	MICAL1	PREDICTED: protein-methionine sulfoxide oxidase MICAL1 isoform X1 [Ovis aries]	-	-	-	-	-	-	-
187	gene125	0	662.5	0.001	52.6067	12.1034	1.29929e-05	0.00190944	up	HMGB4	PREDICTED: high mobility group protein B4 isoform X1 [Ovis aries]	-	-	-	-	GO:0043228//non-membrane-bounded organelle;GO:0043231//intracellular membrane-bounded organelle;GO:0043232//intracellular non-membrane-bounded organelle;GO:0043229//intracellular organelle;GO:0044424//intracellular part;GO:0043226//organelle;GO:0043227//membrane-bounded organelle;GO:0044464//cell part;GO:0005623//cell;GO:0005622//intracellular	-	-
188	gene12527	601.167	1024.83	9.76	17.5867	1.00648	0.000622469	0.0169651	up	PREP	PREDICTED: prolyl endopeptidase isoform X2 [Ovis aries musimon]	Organismal Systems	Endocrine system	ko04614//Renin-angiotensin system	K01322	-	-	-
189	gene12552	1489	506.5	12.6767	4.45	-1.57225	0.00201118	0.0330324	down	PNISR	PREDICTED: arginine/serine-rich protein PNISR isoform X1 [Ovis aries]	-	-	-	-	GO:0044424//intracellular part;GO:0005623//cell;GO:0044464//cell part;GO:0005622//intracellular	GO:0005488//binding;GO:0003676//nucleic acid binding;GO:1901363//heterocyclic compound binding;GO:0003723//RNA binding;GO:0097159//organic cyclic compound binding	-
190	gene126	0	55.6667	0.001	0.978333	8.53568	0.000380659	0.012879	up	C1H1orf94	rCG31352 [Rattus norvegicus]	-	-	-	-	-	-	-
191	gene12604	2	49.5	0.0716667	1.86667	4.30278	0.00190071	0.0319891	up	SRSF12	PREDICTED: serine/arginine-rich splicing factor 12 isoform X3 [Ovis aries]	-	-	-	-	GO:0043229//intracellular organelle;GO:0005623//cell;GO:0043231//intracellular membrane-bounded organelle;GO:0044446//intracellular organelle part;GO:0044424//intracellular part;GO:0044464//cell part;GO:0031981//nuclear lumen;GO:0031974//membrane-enclosed lumen;GO:0043227//membrane-bounded organelle;GO:0043233//organelle lumen;GO:0044422//organelle part;GO:0044428//nuclear part;GO:0070013//intrac…	GO:0005515//protein binding;GO:0003676//nucleic acid binding;GO:0019904//protein domain specific binding;GO:1901363//heterocyclic compound binding;GO:0097159//organic cyclic compound binding;GO:0003723//RNA binding;GO:0005488//binding	GO:0000398//mRNA splicing, via spliceosome;GO:0043170//macromolecule metabolic process;GO:0071840//cellular component organization or biogenesis;GO:0006396//RNA processing;GO:0010467//gene expression;GO:0016071//mRNA metabolic process;GO:0034622//cellular macromolecular complex assembly;GO:0009987//cellular process;GO:0071826//ribonucleoprotein complex subunit organization;GO:0071704//organic sub…
192	gene12609	0	19.5	0.001	1.16667	7.03415	0.00214523	0.0343558	up	SPACA1	PREDICTED: LOW QUALITY PROTEIN: sperm acrosome membrane-associated protein 1 [Ovis aries]	-	-	-	-	-	-	-
193	gene12612	185.5	308.167	19.1733	34.4417	1.05059	0.00202044	0.033136	up	AKIRIN2	akirin-2 [Bos taurus]	-	-	-	-	GO:0044464//cell part;GO:0043231//intracellular membrane-bounded organelle;GO:0043229//intracellular organelle;GO:0044424//intracellular part;GO:0043234//protein complex;GO:0043226//organelle;GO:0005622//intracellular;GO:0032991//macromolecular complex;GO:0005623//cell;GO:0043227//membrane-bounded organelle	GO:0005515//protein binding;GO:0005488//binding	GO:0050789//regulation of biological process;GO:0090304//nucleic acid metabolic process;GO:0044271//cellular nitrogen compound biosynthetic process;GO:0043170//macromolecule metabolic process;GO:0043085//positive regulation of catalytic activity;GO:0019222//regulation of metabolic process;GO:0044707//single-multicellular organism process;GO:0006807//nitrogen compound metabolic process;GO:0044249/…
194	gene1262	0	202.5	0.001	26.4967	10.3962	1.20926e-05	0.00181269	up	LELP1	PREDICTED: LOW QUALITY PROTEIN: late cornified envelope-like proline-rich protein 1 [Ovis aries]	-	-	-	-	-	-	-
195	gene12650	682.5	282.667	8.4	3.63	-1.06156	7.44374e-05	0.00526902	down	ARHGAP18	PREDICTED: rho GTPase-activating protein 18 isoform X1 [Ovis aries]	-	-	-	-	GO:0005622//intracellular;GO:0044464//cell part;GO:0005623//cell;GO:0044424//intracellular part	-	GO:0044763//single-organism cellular process;GO:0044700//single organism signaling;GO:0033043//regulation of organelle organization;GO:0023052//signaling;GO:0051716//cellular response to stimulus;GO:0035556//intracellular signal transduction;GO:0022603//regulation of anatomical structure morphogenesis;GO:0050896//response to stimulus;GO:0065009//regulation of molecular function;GO:0040012//regula…
196	gene12743	118.833	41	7.93333	2.955	-1.31335	0.00350924	0.0458751	down	ABRACL	costars family protein ABRACL [Bos taurus]	-	-	-	-	-	-	-
197	gene12887	260.167	450	1.95333	3.54667	1.07005	0.000408186	0.0132059	up	IGF2R	PREDICTED: cation-independent mannose-6-phosphate receptor isoform X2 [Ovis aries musimon]	Cellular Processes	Transport and catabolism	ko04144//Endocytosis;ko04142//Lysosome	K06564	-	-	-
198	gene12889	302.5	526.167	8.15667	14.8783	1.0166	0.000929239	0.0212419	up	LOC106991303	PREDICTED: cation-independent mannose-6-phosphate receptor isoform X2 [Ovis aries musimon]	Cellular Processes	Transport and catabolism	ko04144//Endocytosis;ko04142//Lysosome	K06564	GO:0044444//cytoplasmic part;GO:0005773//vacuole;GO:0005622//intracellular;GO:0044464//cell part;GO:0012505//endomembrane system;GO:0005737//cytoplasm;GO:0043226//organelle;GO:0005623//cell;GO:0016020//membrane;GO:0043229//intracellular organelle;GO:0044424//intracellular part;GO:0043231//intracellular membrane-bounded organelle;GO:0043227//membrane-bounded organelle	GO:0005488//binding;GO:0005515//protein binding	-
199	gene12893	0.166667	24.8333	0.00333333	0.423333	6.22473	0.000763094	0.0190858	up	PLG	PREDICTED: plasminogen isoform X1 [Ovis aries]	Organismal Systems;Environmental Information Processing	Immune system;Signaling molecules and interaction	ko04080//Neuroactive ligand-receptor interaction;ko04610//Complement and coagulation cascades	K01315	GO:0016020//membrane;GO:0071944//cell periphery;GO:0044425//membrane part;GO:0005886//plasma membrane;GO:0044464//cell part;GO:0031224//intrinsic component of membrane;GO:0005623//cell	GO:0070011//peptidase activity, acting on L-amino acid peptides;GO:0005515//protein binding;GO:0003824//catalytic activity;GO:0008233//peptidase activity;GO:0016787//hydrolase activity;GO:0005488//binding	GO:0048583//regulation of response to stimulus;GO:0040011//locomotion;GO:0032101//regulation of response to external stimulus;GO:0060706//cell differentiation involved in embryonic placenta development;GO:1900046//regulation of hemostasis;GO:1903035//negative regulation of response to wounding;GO:0048585//negative regulation of response to stimulus;GO:0006928//movement of cell or subcellular comp…
200	gene12936	3.83333	38	0.393333	4.31333	3.47709	0.000405369	0.0131633	up	LOC105613344	-	-	-	-	-	-	-	-
201	gene12950	24.2317	90.5867	0.47	1.81333	2.02524	3.44126e-05	0.00336377	up	LOC101121783	PREDICTED: LOW QUALITY PROTEIN: selenide, water dikinase 2-like isoform X1 [Ovis aries]	Metabolism	Metabolism of other amino acids	ko00450//Selenocompound metabolism	K01008	-	GO:1901363//heterocyclic compound binding;GO:0003824//catalytic activity;GO:0005488//binding;GO:0016772//transferase activity, transferring phosphorus-containing groups;GO:0032549//ribonucleoside binding;GO:0032550//purine ribonucleoside binding;GO:0001882//nucleoside binding;GO:0016301//kinase activity;GO:0097159//organic cyclic compound binding;GO:0001883//purine nucleoside binding;GO:0036094//…	GO:1901605//alpha-amino acid metabolic process;GO:1901566//organonitrogen compound biosynthetic process;GO:0044699//single-organism process;GO:0044281//small molecule metabolic process;GO:0009987//cellular process;GO:0009058//biosynthetic process;GO:0044237//cellular metabolic process;GO:0044710//single-organism metabolic process;GO:0009070//serine family amino acid biosynthetic process;GO:004428…
202	gene12992	213.055	512.14	7.23833	17.545	1.38532	6.66621e-06	0.00120927	up	PTP4A1	protein tyrosine phosphatase type IVA 1 [Bos taurus]	-	-	-	-	-	-	-
203	gene13008	76	207.5	2.60833	7.575	1.65587	4.65367e-06	0.000979068	up	C9H8orf82	PREDICTED: UPF0598 protein C8orf82 homolog [Ovis aries]	-	-	-	-	-	-	-
204	gene13042	0.166667	113.667	0.00166667	1.05667	8.43215	0.000235053	0.00989734	up	SPATC1	PREDICTED: speriolin isoform X2 [Ovis aries]	-	-	-	-	-	-	-
205	gene13069	18.3333	48.8333	0.938333	2.6	1.69109	0.00406714	0.0496781	up	MAFA	PREDICTED: transcription factor MafA [Ovis aries musimon]	-	-	-	-	-	-	-
206	gene13076	324.5	97	11.9217	3.78833	-1.45406	0.000898115	0.02097	down	GPIHBP1	PREDICTED: glycosylphosphatidylinositol-anchored high density lipoprotein-binding protein 1 isoform X1 [Ovis aries]	-	-	-	-	GO:0031226//intrinsic component of plasma membrane;GO:0044459//plasma membrane part;GO:0016020//membrane;GO:0005623//cell;GO:0046658//anchored component of plasma membrane;GO:0071944//cell periphery;GO:0005886//plasma membrane;GO:0044464//cell part;GO:0031225//anchored component of membrane;GO:0031224//intrinsic component of membrane;GO:0044425//membrane part	GO:0005515//protein binding;GO:0008565//protein transporter activity;GO:0044877//macromolecular complex binding;GO:0022892//substrate-specific transporter activity;GO:0019899//enzyme binding;GO:0005488//binding;GO:0071814//protein-lipid complex binding;GO:0005215//transporter activity;GO:0071813//lipoprotein particle binding	GO:0010876//lipid localization;GO:0010033//response to organic substance;GO:0070727//cellular macromolecule localization;GO:0031647//regulation of protein stability;GO:0050789//regulation of biological process;GO:0042221//response to chemical;GO:0010243//response to organonitrogen compound;GO:0051179//localization;GO:0015031//protein transport;GO:0065009//regulation of molecular function;GO:00485…
207	gene13093	14.8333	51.3333	0.12	0.456667	2.17706	0.00282061	0.0402675	up	ADGRB1	PREDICTED: brain-specific angiogenesis inhibitor 1 isoform X1 [Ovis aries]	Cellular Processes	Cell growth and death	ko04115//p53 signaling pathway	K04596	GO:0031224//intrinsic component of membrane;GO:0016020//membrane;GO:0044425//membrane part	GO:0004888//transmembrane signaling receptor activity;GO:0099600//transmembrane receptor activity;GO:0060089//molecular transducer activity;GO:0004871//signal transducer activity;GO:0038023//signaling receptor activity;GO:0004872//receptor activity	GO:0001944//vasculature development;GO:0051716//cellular response to stimulus;GO:0001525//angiogenesis;GO:0050789//regulation of biological process;GO:0050896//response to stimulus;GO:0007275//multicellular organism development;GO:0009987//cellular process;GO:0050794//regulation of cellular process;GO:0032501//multicellular organismal process;GO:0032502//developmental process;GO:0009653//anatomic…
208	gene13096	1.5	59.8333	0.01	0.435	5.05061	0.000592549	0.0164894	up	MROH5	PREDICTED: LOW QUALITY PROTEIN: maestro heat-like repeat family member 5 isoform X1 [Ovis aries]	-	-	-	-	-	-	-
209	gene13110	0.166667	41.1667	0.00166667	0.31	6.96999	0.000819267	0.0198504	up	FAM135B	PREDICTED: protein FAM135B isoform X1 [Ovis aries]	-	-	-	-	-	-	-
210	gene13153	13.5767	0.56	0.551667	0.0233333	-4.22902	7.37042e-06	0.0012861	down	LOC106991345	PREDICTED: zinc finger protein 77-like isoform X2 [Bubalus bubalis]	-	-	-	-	-	-	-
211	gene1317	1678.33	698.167	11.5583	5.05833	-1.07285	0.00106889	0.0231764	down	ADAR	PREDICTED: double-stranded RNA-specific adenosine deaminase isoform X1 [Ovis aries]	Organismal Systems	Immune system	ko04623//Cytosolic DNA-sensing pathway	K12968	GO:0043229//intracellular organelle;GO:0044464//cell part;GO:1990904//ribonucleoprotein complex;GO:0044422//organelle part;GO:0031981//nuclear lumen;GO:0043233//organelle lumen;GO:0005634//nucleus;GO:0070013//intracellular organelle lumen;GO:0005622//intracellular;GO:0044446//intracellular organelle part;GO:0043231//intracellular membrane-bounded organelle;GO:0044428//nuclear part;GO:0030529//int…	GO:0016814//hydrolase activity, acting on carbon-nitrogen (but not peptide) bonds, in cyclic amidines;GO:0019239//deaminase activity;GO:0016810//hydrolase activity, acting on carbon-nitrogen (but not peptide) bonds;GO:1901363//heterocyclic compound binding;GO:0005488//binding;GO:0003824//catalytic activity;GO:0004000//adenosine deaminase activity;GO:0097159//organic cyclic compound binding;GO:000…	GO:1901699//cellular response to nitrogen compound;GO:0010558//negative regulation of macromolecule biosynthetic process;GO:0019079//viral genome replication;GO:0048534//hematopoietic or lymphoid organ development;GO:0048519//negative regulation of biological process;GO:0002376//immune system process;GO:0001932//regulation of protein phosphorylation;GO:0071310//cellular response to organic substa…
212	gene13181	0.333333	41.3333	0.0166667	2.13833	6.22825	0.000853416	0.020365	up	ANXA13	PREDICTED: annexin A13 isoform X1 [Ovis aries]	-	-	-	-	GO:0097708//intracellular vesicle;GO:0043227//membrane-bounded organelle;GO:0043233//organelle lumen;GO:0043229//intracellular organelle;GO:0030133//transport vesicle;GO:0098857//membrane microdomain;GO:0031410//cytoplasmic vesicle;GO:0031988//membrane-bounded vesicle;GO:0005622//intracellular;GO:0005623//cell;GO:0016023//cytoplasmic, membrane-bounded vesicle;GO:0043231//intracellular membrane-bo…	GO:0005488//binding;GO:0005543//phospholipid binding;GO:0046872//metal ion binding;GO:0008289//lipid binding;GO:0043169//cation binding;GO:0043167//ion binding	GO:0032880//regulation of protein localization;GO:0051128//regulation of cellular component organization;GO:0050794//regulation of cellular process;GO:0051223//regulation of protein transport;GO:1904375//regulation of protein localization to cell periphery;GO:1903729//regulation of plasma membrane organization;GO:1903827//regulation of cellular protein localization;GO:0070201//regulation of estab…
213	gene13258	32.1667	71.5	0.505	1.15167	1.39571	0.00299504	0.0416802	up	UBXN2B	PREDICTED: UBX domain-containing protein 2B isoform X2 [Ovis aries musimon]	-	-	-	-	-	-	-
214	gene1327	243.667	425.5	5.11667	9.475	1.05473	0.000689073	0.0179534	up	ZBTB7B	PREDICTED: LOW QUALITY PROTEIN: zinc finger and BTB domain-containing protein 7B [Ovis aries]	-	-	-	-	-	-	-
215	gene13294	0	29	0.001	1.22667	7.60083	0.00108311	0.0233028	up	DNAJC5B	PREDICTED: dnaJ homolog subfamily C member 5B [Ovis aries]	Genetic Information Processing	Folding, sorting and degradation	ko04141//Protein processing in endoplasmic reticulum	K09525	GO:0016020//membrane;GO:0044425//membrane part;GO:0031224//intrinsic component of membrane	-	-
216	gene13309	0	21.1667	0.001	0.396667	7.15371	0.000978112	0.0219271	up	PPP1R42	PREDICTED: protein phosphatase 1 regulatory subunit 42 isoform X1 [Ovis aries]	-	-	-	-	-	-	-
217	gene1331	255.833	102.667	8.55667	3.665	-1.06161	0.003095	0.0424291	down	EFNA4	PREDICTED: ephrin-A4 [Capra hircus]	Organismal Systems;Environmental Information Processing	Signal transduction;Development	ko04151//PI3K-Akt signaling pathway;ko04014//Ras signaling pathway;ko04015//Rap1 signaling pathway;ko04360//Axon guidance	K05462	-	-	-
218	gene13315	178.167	63.6667	0.686667	0.253333	-1.3533	0.000613461	0.0168627	down	PREX2	PREDICTED: phosphatidylinositol 3,4,5-trisphosphate-dependent Rac exchanger 2 protein isoform X2 [Ovis aries]	-	-	-	-	GO:0044464//cell part;GO:0016020//membrane;GO:0005623//cell	GO:0005085//guanyl-nucleotide exchange factor activity;GO:0005089//Rho guanyl-nucleotide exchange factor activity;GO:0098772//molecular function regulator;GO:0005088//Ras guanyl-nucleotide exchange factor activity;GO:0008047//enzyme activator activity;GO:0030234//enzyme regulator activity	GO:0071840//cellular component organization or biogenesis;GO:0032501//multicellular organismal process;GO:0035556//intracellular signal transduction;GO:0050794//regulation of cellular process;GO:0048731//system development;GO:0007165//signal transduction;GO:0007154//cell communication;GO:0023052//signaling;GO:0065007//biological regulation;GO:0030154//cell differentiation;GO:0031175//neuron proje…
219	gene13353	66.5	15.3333	0.405	0.0916667	-1.89578	0.00164553	0.0294748	down	PI15	PREDICTED: peptidase inhibitor 15 [Ovis aries]	-	-	-	-	GO:0031982//vesicle;GO:0044421//extracellular region part;GO:0043227//membrane-bounded organelle;GO:0005576//extracellular region;GO:1903561//extracellular vesicle;GO:0043230//extracellular organelle;GO:0043226//organelle	GO:0098772//molecular function regulator;GO:0004857//enzyme inhibitor activity;GO:0030234//enzyme regulator activity	GO:0060255//regulation of macromolecule metabolic process;GO:0048519//negative regulation of biological process;GO:0045861//negative regulation of proteolysis;GO:0050794//regulation of cellular process;GO:0031323//regulation of cellular metabolic process;GO:0065007//biological regulation;GO:0019222//regulation of metabolic process;GO:0030162//regulation of proteolysis;GO:0032269//negative regulat…
220	gene13403	0.333333	155	0.00833333	3.99833	8.33058	0.000323319	0.0116691	up	AARD	PREDICTED: alanine and arginine-rich domain-containing protein [Ovis aries]	-	-	-	-	-	-	-
221	gene13425	143.833	52.8333	0.46	0.176667	-1.33914	0.000346171	0.0121697	down	PKHD1L1	PREDICTED: fibrocystin-L isoform X1 [Ovis aries]	-	-	-	-	-	-	-
222	gene13459	268.833	73.5	3.055	0.873333	-1.69489	4.90664e-06	0.000993926	down	FZD6	PREDICTED: frizzled-6 [Ovis aries]	Organismal Systems;Cellular Processes;Environmental Information Processing	Cellular commiunity;Signal transduction;Endocrine system	ko04550//Signaling pathways regulating pluripotency of stem cells;ko04390//Hippo signaling pathway;ko04310//Wnt signaling pathway;ko04916//Melanogenesis	K02376	-	-	-
223	gene13470	0	596.167	0.001	31.0967	11.9509	1.84444e-05	0.00238242	up	ODF1	PREDICTED: outer dense fiber protein 1 [Ovis aries]	-	-	-	-	GO:0031514//motile cilium;GO:0005623//cell;GO:0043226//organelle;GO:0005929//cilium;GO:0036126//sperm flagellum;GO:0044464//cell part;GO:0042995//cell projection;GO:0097223//sperm part	-	GO:0048232//male gamete generation;GO:0032501//multicellular organismal process;GO:0032504//multicellular organism reproduction;GO:0044763//single-organism cellular process;GO:0051704//multi-organism process;GO:0044707//single-multicellular organism process;GO:0019953//sexual reproduction;GO:0048869//cellular developmental process;GO:0007276//gamete generation;GO:0044702//single organism reproduc…
224	gene13517	258.292	630.68	6.09833	15.73	1.50183	0.000161353	0.00796082	up	LAPTM4B	PREDICTED: lysosomal-associated transmembrane protein 4B isoform X2 [Ovis aries musimon]	Cellular Processes	Transport and catabolism	ko04142//Lysosome	K12387	GO:0005623//cell;GO:0016020//membrane;GO:0031224//intrinsic component of membrane;GO:0044464//cell part;GO:0044425//membrane part	-	GO:0051179//localization;GO:0051234//establishment of localization
225	gene13554	103	4.5	1.35	0.0616667	-4.40453	7.24858e-08	4.46952e-05	down	CDH17	PREDICTED: LOW QUALITY PROTEIN: cadherin-17 [Ovis aries]	-	-	-	-	GO:0016020//membrane;GO:0044464//cell part;GO:0031224//intrinsic component of membrane;GO:0071944//cell periphery;GO:0005623//cell;GO:0044425//membrane part;GO:0005886//plasma membrane	GO:0022892//substrate-specific transporter activity;GO:0022804//active transmembrane transporter activity;GO:0043169//cation binding;GO:0035673//oligopeptide transmembrane transporter activity;GO:0015198//oligopeptide transporter activity;GO:0043167//ion binding;GO:0005515//protein binding;GO:0015291//secondary active transmembrane transporter activity;GO:0022857//transmembrane transporter activi…	GO:0048869//cellular developmental process;GO:0042113//B cell activation;GO:0007154//cell communication;GO:0022610//biological adhesion;GO:0032502//developmental process;GO:0015833//peptide transport;GO:0007165//signal transduction;GO:0044699//single-organism process;GO:0007275//multicellular organism development;GO:0065007//biological regulation;GO:0023052//signaling;GO:0071705//nitrogen compoun…
226	gene13569	387.5	170.333	2.79833	1.3	-1.10379	0.00122888	0.0249931	down	RUNX1T1	PREDICTED: protein CBFA2T1 isoform X1 [Bison bison bison]	-	-	-	-	-	-	-
227	gene13581	293.167	118.5	6.00667	2.405	-1.22356	0.00163355	0.0293608	down	NBN	PREDICTED: nibrin isoform X1 [Ovis aries]	Genetic Information Processing	Replication and repair	ko03440//Homologous recombination	K10867	-	-	-
228	gene13629	49.8333	6	5.14167	0.656667	-2.8008	0.00125566	0.0253899	down	LOC105611734	-	-	-	-	-	-	-	-
229	gene13674	177.333	459	1.265	3.39833	1.54139	1.12029e-07	6.45888e-05	up	VWA8	PREDICTED: von Willebrand factor A domain-containing protein 8 isoform X7 [Ovis aries musimon]	-	-	-	-	GO:0043226//organelle;GO:0043229//intracellular organelle;GO:0005622//intracellular;GO:0005623//cell;GO:0043231//intracellular membrane-bounded organelle;GO:0044424//intracellular part;GO:0044464//cell part;GO:0043227//membrane-bounded organelle	GO:0016817//hydrolase activity, acting on acid anhydrides;GO:0097367//carbohydrate derivative binding;GO:0016818//hydrolase activity, acting on acid anhydrides, in phosphorus-containing anhydrides;GO:0005488//binding;GO:0017111//nucleoside-triphosphatase activity;GO:0032549//ribonucleoside binding;GO:0032550//purine ribonucleoside binding;GO:0016787//hydrolase activity;GO:0003824//catalytic activ…	-
230	gene13680	252	53.1667	8.91	1.97833	-2.02363	0.000277058	0.010831	down	EPSTI1	PREDICTED: epithelial-stromal interaction protein 1 isoform X1 [Ovis aries]	-	-	-	-	-	-	-
231	gene13693	249.667	496.333	1.315	2.74167	1.26398	0.000307181	0.01134	up	LOC101102822	PREDICTED: LOW QUALITY PROTEIN: TSC22 domain family protein 1-like [Ovis aries]	-	-	-	-	GO:0044464//cell part;GO:0043229//intracellular organelle;GO:0005623//cell;GO:0044424//intracellular part;GO:0005622//intracellular;GO:0043227//membrane-bounded organelle;GO:0043226//organelle;GO:0043231//intracellular membrane-bounded organelle	-	GO:0032774//RNA biosynthetic process;GO:0006139//nucleobase-containing compound metabolic process;GO:0046483//heterocycle metabolic process;GO:0034645//cellular macromolecule biosynthetic process;GO:0097659//nucleic acid-templated transcription;GO:0010467//gene expression;GO:1901362//organic cyclic compound biosynthetic process;GO:0006725//cellular aromatic compound metabolic process;GO:0016070//…
232	gene13701	99.6667	235.333	2.27667	5.62833	1.40201	5.89901e-05	0.00467039	up	SLC25A30	PREDICTED: kidney mitochondrial carrier protein 1 isoform X2 [Ovis aries]	-	-	-	-	-	-	-
233	gene13705	0.333333	172.833	0.01	5.385	8.48781	0.000286342	0.0110076	up	SPERT	PREDICTED: spermatid-associated protein isoform X3 [Ovis aries musimon]	-	-	-	-	-	-	-
234	gene13706	0.166667	24.3333	0.0133333	2.215	6.09296	0.00404705	0.0495632	up	SIAH3	PREDICTED: seven in absentia homolog 3 isoform X1 [Ovis aries]	-	-	-	-	GO:0043231//intracellular membrane-bounded organelle;GO:0005623//cell;GO:0043229//intracellular organelle;GO:0044464//cell part;GO:0043226//organelle;GO:0043227//membrane-bounded organelle;GO:0044424//intracellular part;GO:0005622//intracellular	GO:0005488//binding;GO:0043169//cation binding;GO:0003824//catalytic activity;GO:0043167//ion binding	GO:0065007//biological regulation;GO:0051649//establishment of localization in cell;GO:0006464//cellular protein modification process;GO:0034613//cellular protein localization;GO:0044248//cellular catabolic process;GO:0006605//protein targeting;GO:0033036//macromolecule localization;GO:0043412//macromolecule modification;GO:1901575//organic substance catabolic process;GO:0044237//cellular metabol…
235	gene13716	438.167	1235	14.1033	40.56	1.63699	0.000244127	0.0101462	up	SUCLA2	PREDICTED: succinyl-CoA ligase [ADP-forming] subunit beta, mitochondrial [Ovis aries]	Metabolism	Global and Overview;Carbohydrate metabolism	ko01200//Carbon metabolism;ko00020//Citrate cycle (TCA cycle);ko00640//Propanoate metabolism	K01900	-	-	-
236	gene13721	212.167	41.3333	5.36	1.1	-2.18132	4.08753e-07	0.000183816	down	LPAR6	lysophosphatidic acid receptor 6 [Ovis aries]	Environmental Information Processing	Signal transduction;Signaling molecules and interaction	ko04151//PI3K-Akt signaling pathway;ko04080//Neuroactive ligand-receptor interaction	K04273	GO:0044425//membrane part;GO:0016020//membrane;GO:0031224//intrinsic component of membrane	GO:0004871//signal transducer activity;GO:0004872//receptor activity;GO:0004888//transmembrane signaling receptor activity;GO:0038023//signaling receptor activity;GO:0099600//transmembrane receptor activity;GO:0060089//molecular transducer activity	GO:0044699//single-organism process;GO:0065007//biological regulation;GO:0050896//response to stimulus;GO:0044763//single-organism cellular process;GO:0050794//regulation of cellular process;GO:0023052//signaling;GO:0007165//signal transduction;GO:0051716//cellular response to stimulus;GO:0009987//cellular process;GO:0007154//cell communication;GO:0050789//regulation of biological process;GO:0044…
237	gene13731	624.833	232.333	12.8433	5.06167	-1.25267	9.15338e-06	0.00149975	down	PHF11	PREDICTED: PHD finger protein 11 isoform X1 [Bison bison bison]	-	-	-	-	-	GO:0043167//ion binding;GO:0046914//transition metal ion binding;GO:0005488//binding;GO:0043169//cation binding;GO:0046872//metal ion binding	GO:0044249//cellular biosynthetic process;GO:0043170//macromolecule metabolic process;GO:0009058//biosynthetic process;GO:1901360//organic cyclic compound metabolic process;GO:0034641//cellular nitrogen compound metabolic process;GO:0019438//aromatic compound biosynthetic process;GO:1901362//organic cyclic compound biosynthetic process;GO:0097659//nucleic acid-templated transcription;GO:0006725//…
238	gene1375	75.3333	173	1.57667	3.795	1.38393	0.000122419	0.0068643	up	SLC25A44	PREDICTED: solute carrier family 25 member 44 isoform X1 [Ovis aries]	-	-	-	-	-	-	-
239	gene13758	2.33333	158.333	0.0516667	3.76333	5.78741	0.000519163	0.0152928	up	CCDC70	PREDICTED: coiled-coil domain-containing protein 70 isoform X1 [Ovis aries]	-	-	-	-	GO:0016020//membrane	-	-
240	gene13797	86.1667	25	1.10667	0.351667	-1.54601	0.00106434	0.0231163	down	SERTM1	PREDICTED: serine-rich and transmembrane domain-containing protein 1 [Capra hircus]	-	-	-	-	GO:0016020//membrane;GO:0031224//intrinsic component of membrane;GO:0044425//membrane part	-	-
241	gene13827	313.833	140	3.85833	1.79667	-1.05406	0.00124903	0.0253242	down	N4BP2L1	PREDICTED: LOW QUALITY PROTEIN: NEDD4-binding protein 2-like 1 isoform X1 [Ovis aries]	-	-	-	-	-	-	-
242	gene13871	180.462	370.097	6.54833	14.1767	1.21035	3.43354e-05	0.00336377	up	GTF3A	PREDICTED: transcription factor IIIA isoform X2 [Ovis aries musimon]	-	-	-	-	GO:0005623//cell;GO:0043227//membrane-bounded organelle;GO:0044424//intracellular part;GO:0005622//intracellular;GO:0043231//intracellular membrane-bounded organelle;GO:0043226//organelle;GO:0044464//cell part;GO:0043229//intracellular organelle	GO:0043169//cation binding;GO:0005488//binding;GO:0043167//ion binding	-
243	gene13881	0	24.5	0.001	0.253333	7.3598	0.00144549	0.0274508	up	LOC101115135	PREDICTED: phospholipid-transporting ATPase IB-like isoform X1 [Ovis aries]	-	-	-	-	-	-	-
244	gene1393	21.3333	2.16667	0.186667	0.0216667	-2.95701	0.000108418	0.00638163	down	HAPLN2	PREDICTED: hyaluronan and proteoglycan link protein 2 isoform X2 [Ovis aries musimon]	-	-	-	-	-	-	-
245	gene13941	224.833	95	2.165	0.958333	-1.04631	0.00227334	0.0356642	down	DACH1	PREDICTED: dachshund homolog 1 isoform X2 [Ovis aries]	-	-	-	-	-	-	-
246	gene1396	73.8333	344.167	5.04	25.735	2.68969	0.00063767	0.0171444	up	CRABP2	PREDICTED: cellular retinoic acid-binding protein 2 isoform X1 [Ovis aries]	-	-	-	-	GO:0005634//nucleus;GO:0044422//organelle part;GO:0043233//organelle lumen;GO:0044464//cell part;GO:1903561//extracellular vesicle;GO:0070013//intracellular organelle lumen;GO:0005623//cell;GO:0031981//nuclear lumen;GO:0043231//intracellular membrane-bounded organelle;GO:0005622//intracellular;GO:0043230//extracellular organelle;GO:0005576//extracellular region;GO:0005737//cytoplasm;GO:0031982//v…	GO:0019840//isoprenoid binding;GO:0005501//retinoid binding;GO:0005488//binding;GO:0008289//lipid binding	GO:0097659//nucleic acid-templated transcription;GO:0043170//macromolecule metabolic process;GO:0051234//establishment of localization;GO:0048583//regulation of response to stimulus;GO:0006807//nitrogen compound metabolic process;GO:0009888//tissue development;GO:0016101//diterpenoid metabolic process;GO:0034654//nucleobase-containing compound biosynthetic process;GO:0032774//RNA biosynthetic pro…
247	gene13995	6.5	0.5	0.0633333	0.005	-3.16517	0.0016903	0.0299263	down	SLITRK6	PREDICTED: SLIT and NTRK-like protein 6 [Ovis aries]	-	-	-	-	-	-	-
248	gene1400	156	448.833	11.0633	33.665	1.69653	1.74744e-05	0.00232492	up	HDGF	PREDICTED: hepatoma-derived growth factor isoform X1 [Ovis aries]	-	-	-	-	GO:0043231//intracellular membrane-bounded organelle;GO:0043229//intracellular organelle;GO:0043234//protein complex;GO:0044421//extracellular region part;GO:0043233//organelle lumen;GO:0043227//membrane-bounded organelle;GO:0044446//intracellular organelle part;GO:0031981//nuclear lumen;GO:0044464//cell part;GO:0005576//extracellular region;GO:0005623//cell;GO:0070013//intracellular organelle lu…	GO:0005102//receptor binding;GO:0001104//RNA polymerase II transcription cofactor activity;GO:1901363//heterocyclic compound binding;GO:0005515//protein binding;GO:0001221//transcription cofactor binding;GO:0003712//transcription cofactor activity;GO:0097159//organic cyclic compound binding;GO:0005539//glycosaminoglycan binding;GO:0000988//transcription factor activity, protein binding;GO:0097367…	GO:0097659//nucleic acid-templated transcription;GO:0018130//heterocycle biosynthetic process;GO:0023052//signaling;GO:1901576//organic substance biosynthetic process;GO:0065007//biological regulation;GO:0010033//response to organic substance;GO:0044249//cellular biosynthetic process;GO:0006351//transcription, DNA-templated;GO:0034645//cellular macromolecule biosynthetic process;GO:0034620//cellu…
249	gene14038	6.66667	0.5	0.223333	0.0166667	-3.42937	0.00109037	0.0233824	down	LOC105616213	-	-	-	-	-	-	-	-
250	gene14057	1140.5	409.667	10.23	3.82	-1.2951	2.09916e-06	0.000589996	down	MBNL2	PREDICTED: muscleblind-like protein 2 isoform X1 [Ovis aries]	-	-	-	-	GO:0043227//membrane-bounded organelle;GO:0044424//intracellular part;GO:0043229//intracellular organelle;GO:0043226//organelle;GO:0005623//cell;GO:0043231//intracellular membrane-bounded organelle;GO:0005622//intracellular;GO:0044464//cell part	GO:0043167//ion binding;GO:0043169//cation binding;GO:1901363//heterocyclic compound binding;GO:0005488//binding;GO:0003676//nucleic acid binding;GO:0097159//organic cyclic compound binding;GO:0003723//RNA binding	GO:0046483//heterocycle metabolic process;GO:0044237//cellular metabolic process;GO:0008152//metabolic process;GO:0006807//nitrogen compound metabolic process;GO:0008380//RNA splicing;GO:0034641//cellular nitrogen compound metabolic process;GO:0016070//RNA metabolic process;GO:0006396//RNA processing;GO:0043170//macromolecule metabolic process;GO:0044238//primary metabolic process;GO:1901360//org…
251	gene14134	0	16.6667	0.001	1.24167	6.81064	0.00288126	0.0407966	up	SPACA7	PREDICTED: protein SPACA7 isoform X2 [Ovis aries musimon]	-	-	-	-	-	-	-
252	gene14152	0.166667	342.167	0.01	22.9333	9.97912	5.65763e-05	0.00465978	up	LOC101121181	PREDICTED: neurogenic differentiation factor 1 [Loxodonta africana]	-	-	-	-	-	-	-
253	gene14169	0.166667	38.8333	0.00333333	0.838333	6.77359	0.00182197	0.0313833	up	KIF2B	PREDICTED: kinesin-like protein KIF2B [Ovis aries]	-	-	-	-	-	-	-
254	gene14197	509.167	182.667	3.15333	1.18167	-1.42914	0.000424736	0.0135849	down	DGKE	PREDICTED: diacylglycerol kinase epsilon isoform X1 [Ovis aries]	Environmental Information Processing;Metabolism	Signal transduction;Lipid metabolism	ko04070//Phosphatidylinositol signaling system;ko00564//Glycerophospholipid metabolism;ko00561//Glycerolipid metabolism	K00901	GO:0044464//cell part;GO:0016020//membrane;GO:0005623//cell;GO:0005622//intracellular;GO:0044425//membrane part;GO:0044424//intracellular part;GO:0031224//intrinsic component of membrane	GO:0005488//binding;GO:0016301//kinase activity;GO:0032549//ribonucleoside binding;GO:0097159//organic cyclic compound binding;GO:0036094//small molecule binding;GO:0001883//purine nucleoside binding;GO:1901363//heterocyclic compound binding;GO:0097367//carbohydrate derivative binding;GO:0016772//transferase activity, transferring phosphorus-containing groups;GO:0001882//nucleoside binding;GO:000…	GO:0051716//cellular response to stimulus;GO:0006796//phosphate-containing compound metabolic process;GO:0050794//regulation of cellular process;GO:0023052//signaling;GO:0007165//signal transduction;GO:0007186//G-protein coupled receptor signaling pathway;GO:0050789//regulation of biological process;GO:0008152//metabolic process;GO:0050896//response to stimulus;GO:0006793//phosphorus metabolic pr…
255	gene142	10417.1	21117.3	601.793	1279.81	1.15783	0.00159889	0.0290866	up	LOC101109132	40S ribosomal protein S2 [Bos taurus]	Genetic Information Processing	Translation	ko03010//Ribosome	K02981	GO:0044424//intracellular part;GO:0070013//intracellular organelle lumen;GO:0044446//intracellular organelle part;GO:0005840//ribosome;GO:0030529//intracellular ribonucleoprotein complex;GO:0005924//cell-substrate adherens junction;GO:0043231//intracellular membrane-bounded organelle;GO:0044444//cytoplasmic part;GO:0030054//cell junction;GO:0043229//intracellular organelle;GO:0031982//vesicle;GO:…	GO:0003676//nucleic acid binding;GO:0044822//poly(A) RNA binding;GO:0003723//RNA binding;GO:0019838//growth factor binding;GO:0005488//binding;GO:1901363//heterocyclic compound binding;GO:0005198//structural molecule activity;GO:0005515//protein binding;GO:0097159//organic cyclic compound binding	GO:0009059//macromolecule biosynthetic process;GO:0090150//establishment of protein localization to membrane;GO:0006139//nucleobase-containing compound metabolic process;GO:0071704//organic substance metabolic process;GO:0019080//viral gene expression;GO:0008104//protein localization;GO:0006402//mRNA catabolic process;GO:0044267//cellular protein metabolic process;GO:0044403//symbiosis, encompass…
256	gene14210	0	17	0.001	1.14333	6.83881	0.0027418	0.0396459	up	CCDC182	PREDICTED: coiled-coil domain-containing protein 182 isoform X1 [Ovis aries]	-	-	-	-	-	-	-
257	gene14212	656.5	1661.5	17.235	46.09	1.51447	4.94842e-05	0.00424676	up	CUEDC1	PREDICTED: CUE domain-containing protein 1 isoform X2 [Ovis aries musimon]	-	-	-	-	-	-	-
258	gene14229	257.5	96.6667	5.41167	2.06167	-1.23937	0.000277378	0.010831	down	MKS1	PREDICTED: Meckel syndrome type 1 protein isoform X1 [Ovis aries]	-	-	-	-	GO:0043229//intracellular organelle;GO:0005622//intracellular;GO:0005815//microtubule organizing center;GO:0031513//nonmotile primary cilium;GO:0044446//intracellular organelle part;GO:0044464//cell part;GO:0043228//non-membrane-bounded organelle;GO:0072372//primary cilium;GO:0042995//cell projection;GO:0044422//organelle part;GO:0005813//centrosome;GO:0005929//cilium;GO:0043232//intracellular no…	-	GO:0000902//cell morphogenesis;GO:0060071//Wnt signaling pathway, planar cell polarity pathway;GO:0048856//anatomical structure development;GO:0023051//regulation of signaling;GO:0016055//Wnt signaling pathway;GO:0007275//multicellular organism development;GO:2000026//regulation of multicellular organismal development;GO:0198738//cell-cell signaling by wnt;GO:0006996//organelle organization;GO:00…
259	gene14232	79.5	26.8333	0.57	0.201667	-1.46821	0.00258129	0.0383105	down	BZRAP1	PREDICTED: peripheral-type benzodiazepine receptor-associated protein 1 isoform X1 [Ovis aries]	-	-	-	-	GO:0005623//cell;GO:0043226//organelle;GO:0043231//intracellular membrane-bounded organelle;GO:0044464//cell part;GO:0044424//intracellular part;GO:0043227//membrane-bounded organelle;GO:0043229//intracellular organelle;GO:0005622//intracellular	GO:0005488//binding;GO:0005515//protein binding;GO:0005102//receptor binding	-
260	gene14264	519.988	10.935	26.2367	0.605	-5.12719	0.00188776	0.0319145	down	LOC101107031	PREDICTED: transcription factor BTF3 isoform X2 [Ovis aries]	-	-	-	-	-	-	-
261	gene14280	0	56.5	0.001	3.175	8.55702	0.000372676	0.012735	up	C11H17orf64	PREDICTED: chromodomain-helicase-DNA-binding protein 1-like isoform X2 [Sus scrofa]	-	-	-	-	-	-	-
262	gene14323	0.833333	41.6667	0.025	1.17167	5.27086	0.00222197	0.0351838	up	C11H17orf50	RIKEN cDNA 1700020L24 [Mus musculus]	-	-	-	-	-	-	-
263	gene14326	555.333	1048.83	6.78	13.7217	1.01909	0.00148321	0.027908	up	AP2B1	PREDICTED: AP-2 complex subunit beta isoform X1 [Ovis aries]	Organismal Systems;Cellular Processes	Nervous system;Excretory system;Transport and catabolism	ko04144//Endocytosis;ko04721//Synaptic vesicle cycle;ko04961//Endocrine and other factor-regulated calcium reabsorption	K11825	GO:0030139//endocytic vesicle;GO:0044425//membrane part;GO:0098796//membrane protein complex;GO:0031988//membrane-bounded vesicle;GO:0098588//bounding membrane of organelle;GO:0098852//lytic vacuole membrane;GO:0012506//vesicle membrane;GO:0030120//vesicle coat;GO:0016023//cytoplasmic, membrane-bounded vesicle;GO:0044444//cytoplasmic part;GO:0005773//vacuole;GO:0097708//intracellular vesicle;GO:0…	GO:0022892//substrate-specific transporter activity;GO:0005488//binding;GO:0005515//protein binding;GO:0042277//peptide binding;GO:0005215//transporter activity;GO:0030276//clathrin binding;GO:0033218//amide binding	GO:0007167//enzyme linked receptor protein signaling pathway;GO:0001944//vasculature development;GO:0003205//cardiac chamber development;GO:0009987//cellular process;GO:0043903//regulation of symbiosis, encompassing mutualism through parasitism;GO:0098916//anterograde trans-synaptic signaling;GO:0051641//cellular localization;GO:0006900//membrane budding;GO:0050794//regulation of cellular process…
264	gene14337	0.333333	119.333	0.00333333	1.81333	7.91489	0.000248362	0.0102182	up	FNDC8	PREDICTED: fibronectin type III domain-containing protein 8 isoform X1 [Ovis aries]	-	-	-	-	-	-	-
265	gene14340	152.667	291.667	1.315	2.64833	1.06695	0.00030361	0.01134	up	LIG3	PREDICTED: DNA ligase 3 isoform X3 [Ovis aries]	Genetic Information Processing	Replication and repair	ko03410//Base excision repair	K10776	-	-	-
266	gene14353	0	47.6667	0.001	5.89667	8.31294	0.000478144	0.0145679	up	SPACA3	sperm lysozyme like protein 1 precursor [Capra hircus]	-	-	-	-	-	-	-
267	gene14384	247.338	452.652	4.285	8.15667	1.13698	0.00132801	0.0263086	up	KSR1	PREDICTED: LOW QUALITY PROTEIN: kinase suppressor of Ras 1 isoform X1, partial [Ovis aries]	Environmental Information Processing	Signal transduction	ko04014//Ras signaling pathway	K14958	GO:0043227//membrane-bounded organelle;GO:0005623//cell;GO:0043231//intracellular membrane-bounded organelle;GO:0044464//cell part;GO:0032991//macromolecular complex;GO:0043229//intracellular organelle;GO:0043226//organelle;GO:0044424//intracellular part;GO:0005622//intracellular	GO:0001882//nucleoside binding;GO:0032549//ribonucleoside binding;GO:0043167//ion binding;GO:0019900//kinase binding;GO:0043169//cation binding;GO:0097367//carbohydrate derivative binding;GO:1901363//heterocyclic compound binding;GO:0005488//binding;GO:0005515//protein binding;GO:0097159//organic cyclic compound binding;GO:0019899//enzyme binding;GO:0036094//small molecule binding;GO:0001883//pur…	GO:0036211//protein modification process;GO:0043170//macromolecule metabolic process;GO:0044710//single-organism metabolic process;GO:0050896//response to stimulus;GO:0050794//regulation of cellular process;GO:0009987//cellular process;GO:0043412//macromolecule modification;GO:0044700//single organism signaling;GO:0023014//signal transduction by protein phosphorylation;GO:0007165//signal transduc…
268	gene14408	413.167	189.667	6.27667	3.02167	-1.02302	0.00180635	0.031233	down	LOC101120505	PREDICTED: uncharacterized serine/threonine-protein kinase SgK494 isoform X1 [Ovis aries]	-	-	-	-	-	GO:0036094//small molecule binding;GO:0005488//binding;GO:1901363//heterocyclic compound binding;GO:0001882//nucleoside binding;GO:0032550//purine ribonucleoside binding;GO:0032549//ribonucleoside binding;GO:0097367//carbohydrate derivative binding;GO:0001883//purine nucleoside binding;GO:0097159//organic cyclic compound binding	GO:0006464//cellular protein modification process;GO:0043412//macromolecule modification;GO:0044267//cellular protein metabolic process;GO:0019538//protein metabolic process;GO:0008152//metabolic process;GO:0044238//primary metabolic process;GO:0044237//cellular metabolic process;GO:0043170//macromolecule metabolic process;GO:0036211//protein modification process;GO:0009987//cellular process;GO:0…
269	gene14439	34.0983	1.44833	0.74	0.035	-4.05885	0.00290552	0.040982	down	LOC105613550	PREDICTED: elongation factor 1-alpha 1-like isoform X1 [Ovis aries]	Genetic Information Processing	Translation	ko03013//RNA transport	K03231	-	-	-
270	gene14443	7	24.6667	0.135	0.476667	1.89545	0.00330014	0.0440841	up	SLC6A4	sodium-dependent serotonin transporter [Ovis aries]	Organismal Systems	Nervous system	ko04726//Serotonergic synapse	K05037	-	-	-
271	gene14456	1.66667	263.167	0.123333	21.6567	7.05639	0.000111146	0.0064912	up	LOC101113864	diazepam-binding inhibitor-like 5 [Bos taurus]	-	-	-	-	GO:0044464//cell part;GO:0005623//cell;GO:0044424//intracellular part;GO:0005622//intracellular	GO:0005488//binding	GO:0051234//establishment of localization;GO:0051179//localization
272	gene14475	185	587.333	4.64333	15.5317	1.75496	6.20754e-09	6.34439e-06	up	SLC43A2	PREDICTED: large neutral amino acids transporter small subunit 4 isoform X1 [Ovis aries]	-	-	-	-	-	-	-
273	gene14485	153.833	405	3.83167	10.695	1.5986	3.26198e-06	0.000780725	up	RPA1	replication protein A 70 kDa DNA-binding subunit [Ovis aries]	Genetic Information Processing	Replication and repair	ko03420//Nucleotide excision repair;ko03460//Fanconi anemia pathway;ko03030//DNA replication;ko03440//Homologous recombination;ko03430//Mismatch repair	K07466	GO:0043234//protein complex;GO:0043227//membrane-bounded organelle;GO:0070013//intracellular organelle lumen;GO:0044428//nuclear part;GO:0098687//chromosomal region;GO:0043229//intracellular organelle;GO:0005622//intracellular;GO:0016604//nuclear body;GO:0044446//intracellular organelle part;GO:0043233//organelle lumen;GO:0005634//nucleus;GO:0031974//membrane-enclosed lumen;GO:0044424//intracellu…	GO:1901363//heterocyclic compound binding;GO:0003676//nucleic acid binding;GO:0003677//DNA binding;GO:0097159//organic cyclic compound binding;GO:0005488//binding	GO:0006725//cellular aromatic compound metabolic process;GO:0033554//cellular response to stress;GO:0006310//DNA recombination;GO:0043170//macromolecule metabolic process;GO:0034641//cellular nitrogen compound metabolic process;GO:1901360//organic cyclic compound metabolic process;GO:0008152//metabolic process;GO:0090304//nucleic acid metabolic process;GO:0044260//cellular macromolecule metabolic…
274	gene14502	579.167	1184	6.39333	13.9033	1.30309	3.92604e-05	0.00372477	up	CLUH	PREDICTED: LOW QUALITY PROTEIN: clustered mitochondria protein homolog isoform X1 [Ovis aries]	-	-	-	-	GO:0044424//intracellular part;GO:0005623//cell;GO:0005622//intracellular;GO:0044464//cell part	GO:0044822//poly(A) RNA binding;GO:0003676//nucleic acid binding;GO:1901363//heterocyclic compound binding;GO:0097159//organic cyclic compound binding;GO:0003723//RNA binding;GO:0005488//binding	GO:0009987//cellular process;GO:0016043//cellular component organization;GO:0007005//mitochondrion organization;GO:0051640//organelle localization;GO:0048311//mitochondrion distribution;GO:0071840//cellular component organization or biogenesis;GO:0051646//mitochondrion localization;GO:0006996//organelle organization;GO:0051179//localization;GO:0051641//cellular localization
275	gene14537	767.833	1462.83	7.03333	14.53	1.29127	0.000896938	0.02097	up	P2RX5	PREDICTED: P2X purinoceptor 5 isoform X1 [Ovis aries]	Environmental Information Processing	Signal transduction;Signaling molecules and interaction	ko04080//Neuroactive ligand-receptor interaction;ko04020//Calcium signaling pathway	K05219	-	-	-
276	gene14555	1.33333	110.667	0.015	1.49667	5.99866	0.000517205	0.0152616	up	TEKT1	PREDICTED: tektin-1 [Ovis aries]	-	-	-	-	-	-	-
277	gene14559	2.16667	64.8333	0.0333333	1.03833	4.76707	0.00234049	0.0361608	up	FBXO39	PREDICTED: F-box only protein 39 [Ovis aries]	-	-	-	-	-	-	-
278	gene14582	1062	2310.67	44.0117	100.44	1.28882	0.000116082	0.00665733	up	C1QBP	PREDICTED: complement component 1 Q subcomponent-binding protein, mitochondrial [Ovis aries]	-	-	-	-	GO:0044428//nuclear part;GO:0043231//intracellular membrane-bounded organelle;GO:0005634//nucleus;GO:0031981//nuclear lumen;GO:0005739//mitochondrion;GO:0070013//intracellular organelle lumen;GO:0044446//intracellular organelle part;GO:0044464//cell part;GO:0044429//mitochondrial part;GO:0044422//organelle part;GO:0031974//membrane-enclosed lumen;GO:0005737//cytoplasm;GO:0016020//membrane;GO:0044…	GO:0044877//macromolecular complex binding;GO:0005488//binding;GO:0005515//protein binding;GO:0097367//carbohydrate derivative binding;GO:1901363//heterocyclic compound binding;GO:0005539//glycosaminoglycan binding;GO:0003676//nucleic acid binding;GO:0043022//ribosome binding;GO:0097159//organic cyclic compound binding;GO:0001846//opsonin binding;GO:0005102//receptor binding;GO:0000989//transcrip…	GO:0042330//taxis;GO:0002455//humoral immune response mediated by circulating immunoglobulin;GO:0042255//ribosome assembly;GO:0030334//regulation of cell migration;GO:0009987//cellular process;GO:0048522//positive regulation of cellular process;GO:0006397//mRNA processing;GO:0002250//adaptive immune response;GO:0000375//RNA splicing, via transesterification reactions;GO:0016070//RNA metabolic pro…
279	gene14600	1683.17	3925.5	94.8167	235.388	1.41135	0.000112152	0.00652932	up	SLC25A11	mitochondrial 2-oxoglutarate/malate carrier protein [Ovis aries]	-	-	-	-	-	-	-
280	gene14641	1195.33	3466.5	18.8667	58.8667	1.81158	1.747e-06	0.000503608	up	SLC2A4	PREDICTED: solute carrier family 2, facilitated glucose transporter member 4 isoform X1 [Ovis aries]	Organismal Systems;Environmental Information Processing	Signal transduction;Endocrine system	ko04910//Insulin signaling pathway;ko04068//FoxO signaling pathway;ko04152//AMPK signaling pathway;ko04920//Adipocytokine signaling pathway	K07191	GO:0044431//Golgi apparatus part;GO:0031224//intrinsic component of membrane;GO:0043229//intracellular organelle;GO:0044422//organelle part;GO:0044464//cell part;GO:0012505//endomembrane system;GO:0005576//extracellular region;GO:0031410//cytoplasmic vesicle;GO:0097708//intracellular vesicle;GO:0044421//extracellular region part;GO:0005737//cytoplasm;GO:0044424//intracellular part;GO:0031988//mem…	GO:0051119//sugar transmembrane transporter activity;GO:0015149//hexose transmembrane transporter activity;GO:1901476//carbohydrate transporter activity;GO:0015144//carbohydrate transmembrane transporter activity;GO:0022891//substrate-specific transmembrane transporter activity;GO:0022857//transmembrane transporter activity;GO:0005215//transporter activity;GO:0015145//monosaccharide transmembrane…	GO:0008643//carbohydrate transport;GO:0008152//metabolic process;GO:0015758//glucose transport;GO:0030154//cell differentiation;GO:0071702//organic substance transport;GO:1901652//response to peptide;GO:0009058//biosynthetic process;GO:0048878//chemical homeostasis;GO:1901576//organic substance biosynthetic process;GO:0042592//homeostatic process;GO:0032502//developmental process;GO:0009987//cell…
281	gene14642	35.8333	839.667	1.27333	31.9133	4.35644	2.79207e-06	0.000729997	up	YBX2	PREDICTED: Y-box-binding protein 2 isoform X2 [Ovis aries musimon]	-	-	-	-	GO:0044424//intracellular part;GO:0005634//nucleus;GO:0070013//intracellular organelle lumen;GO:1990904//ribonucleoprotein complex;GO:0043233//organelle lumen;GO:0032991//macromolecular complex;GO:0043227//membrane-bounded organelle;GO:0031974//membrane-enclosed lumen;GO:0005623//cell;GO:0043231//intracellular membrane-bounded organelle;GO:0005622//intracellular;GO:0043229//intracellular organell…	GO:0044822//poly(A) RNA binding;GO:0003729//mRNA binding;GO:0044877//macromolecular complex binding;GO:0097159//organic cyclic compound binding;GO:0005488//binding;GO:0003676//nucleic acid binding;GO:0003723//RNA binding;GO:1901363//heterocyclic compound binding	GO:0019222//regulation of metabolic process;GO:0044271//cellular nitrogen compound biosynthetic process;GO:0034654//nucleobase-containing compound biosynthetic process;GO:0032504//multicellular organism reproduction;GO:0034641//cellular nitrogen compound metabolic process;GO:0006139//nucleobase-containing compound metabolic process;GO:0000003//reproduction;GO:0044699//single-organism process;GO:0…
282	gene14643	2570.46	6550.51	109.332	298.757	1.54128	0.000303955	0.01134	up	EIF5A	eukaryotic translation initiation factor 5A-1 isoform B [Homo sapiens]	-	-	-	-	GO:0043227//membrane-bounded organelle;GO:0016020//membrane;GO:0031982//vesicle;GO:0005737//cytoplasm;GO:0044422//organelle part;GO:0042175//nuclear outer membrane-endoplasmic reticulum membrane network;GO:0043229//intracellular organelle;GO:0012505//endomembrane system;GO:0005634//nucleus;GO:0005623//cell;GO:0036477//somatodendritic compartment;GO:0005622//intracellular;GO:0043231//intracellular…	GO:0043021//ribonucleoprotein complex binding;GO:1901363//heterocyclic compound binding;GO:0005488//binding;GO:0003676//nucleic acid binding;GO:0097159//organic cyclic compound binding;GO:0003723//RNA binding;GO:0005515//protein binding;GO:0044877//macromolecular complex binding;GO:0008135//translation factor activity, RNA binding;GO:0017069//snRNA binding	GO:0051236//establishment of RNA localization;GO:0034641//cellular nitrogen compound metabolic process;GO:0006414//translational elongation;GO:0019725//cellular homeostasis;GO:0006873//cellular ion homeostasis;GO:0050801//ion homeostasis;GO:0018205//peptidyl-lysine modification;GO:0015031//protein transport;GO:0044238//primary metabolic process;GO:0018193//peptidyl-amino acid modification;GO:0098…
283	gene14647	547.5	224.833	8.68833	3.785	-1.15129	0.000357991	0.0123458	down	ACAP1	PREDICTED: LOW QUALITY PROTEIN: arf-GAP with coiled-coil, ANK repeat and PH domain-containing protein 1 [Ovis aries]	Cellular Processes	Transport and catabolism	ko04144//Endocytosis	K12489	GO:0044440//endosomal part;GO:0016020//membrane;GO:0044437//vacuolar part;GO:0044464//cell part;GO:0005768//endosome;GO:0043229//intracellular organelle;GO:0044424//intracellular part;GO:0005773//vacuole;GO:0005622//intracellular;GO:0031090//organelle membrane;GO:0005737//cytoplasm;GO:0098588//bounding membrane of organelle;GO:0044446//intracellular organelle part;GO:0010008//endosome membrane;GO…	GO:0098772//molecular function regulator;GO:0043169//cation binding;GO:0030234//enzyme regulator activity;GO:0043167//ion binding;GO:0003824//catalytic activity;GO:0005488//binding;GO:0008047//enzyme activator activity	GO:0065009//regulation of molecular function;GO:0044763//single-organism cellular process;GO:0065007//biological regulation;GO:0051336//regulation of hydrolase activity;GO:0009987//cellular process;GO:0007154//cell communication;GO:0043087//regulation of GTPase activity;GO:0050790//regulation of catalytic activity;GO:0044699//single-organism process
284	gene14654	30.8333	429.333	0.625	9.38833	3.68273	0.000540396	0.0155901	up	SPEM1	PREDICTED: spermatid maturation protein 1 [Capra hircus]	-	-	-	-	GO:0031224//intrinsic component of membrane;GO:0016020//membrane;GO:0044425//membrane part	-	GO:0048870//cell motility;GO:0044703//multi-organism reproductive process;GO:0048232//male gamete generation;GO:0032502//developmental process;GO:0051179//localization;GO:0019953//sexual reproduction;GO:0007276//gamete generation;GO:0006928//movement of cell or subcellular component;GO:0009987//cellular process;GO:0032504//multicellular organism reproduction;GO:0040011//locomotion;GO:0044707//sin…
285	gene14655	0	246.167	0.001	3.70833	10.6772	1.66702e-05	0.00224449	up	C11H17orf74	Neuroligin-2 [Tupaia chinensis]	-	-	-	-	-	-	-
286	gene14656	0.166667	25.6667	0.00333333	0.51	6.18713	0.00204951	0.0334664	up	LOC105607823	PREDICTED: spermatid maturation protein 1 isoform X1 [Ovis aries]	-	-	-	-	-	-	-
287	gene14661	0.833333	35.8333	0.01	0.548333	5.13182	0.000239662	0.0100163	up	SLC35G6	PREDICTED: solute carrier family 35 member G6 [Ovis aries]	-	-	-	-	GO:0031224//intrinsic component of membrane;GO:0016020//membrane;GO:0044425//membrane part	-	-
288	gene14691	0.166667	10.5	0.00333333	0.235	4.96899	0.00350629	0.0458633	up	ALOX12B	PREDICTED: arachidonate 12-lipoxygenase, 12R-type [Ovis aries]	Organismal Systems;Metabolism	Nervous system;Lipid metabolism	ko04726//Serotonergic synapse;ko00590//Arachidonic acid metabolism	K08021	-	GO:0043169//cation binding;GO:0003824//catalytic activity;GO:0043167//ion binding;GO:0005488//binding;GO:0051213//dioxygenase activity;GO:0016701//oxidoreductase activity, acting on single donors with incorporation of molecular oxygen;GO:0016491//oxidoreductase activity;GO:0016702//oxidoreductase activity, acting on single donors with incorporation of molecular oxygen, incorporation of two atoms …	GO:0009987//cellular process;GO:0051049//regulation of transport;GO:0006631//fatty acid metabolic process;GO:0065007//biological regulation;GO:0044700//single organism signaling;GO:0071704//organic substance metabolic process;GO:0044281//small molecule metabolic process;GO:0043170//macromolecule metabolic process;GO:0034641//cellular nitrogen compound metabolic process;GO:0016310//phosphorylation…
289	gene14727	84.7767	170.272	8.41667	18.0183	1.25494	0.00187529	0.0318	up	RPL26	60S ribosomal protein L26 [Homo sapiens]	Genetic Information Processing	Translation	ko03010//Ribosome	K02898	-	-	-
290	gene14754	275.622	98.725	5.02167	1.845	-1.35677	0.000168531	0.00816685	down	LOC101103408	PREDICTED: deoxynucleotidyltransferase terminal-interacting protein 2-like isoform X1 [Ovis aries]	-	-	-	-	-	-	-
291	gene14766	45.9383	100.257	0.706667	1.62333	1.28561	0.00170301	0.0301039	up	LOC101114791	PREDICTED: kelch repeat and BTB domain-containing protein 4 isoform X2 [Capra hircus]	-	-	-	-	-	-	-
292	gene14769	208.167	415.833	3.19667	6.68667	1.1887	3.13001e-05	0.0032887	up	ELAC2	PREDICTED: zinc phosphodiesterase ELAC protein 2 isoform X1 [Ovis aries]	Genetic Information Processing	Translation	ko03013//RNA transport	K00784	-	-	-
293	gene14772	52.6667	264.333	1.56	8.28667	2.58037	3.01448e-10	4.51871e-07	up	LOC101105425	PREDICTED: LOW QUALITY PROTEIN: protoheme IX farnesyltransferase, mitochondrial isoform X1 [Ovis aries]	Metabolism	Metabolism of cofactors and vitamins;Energy metabolism	ko00190//Oxidative phosphorylation;ko00860//Porphyrin and chlorophyll metabolism	K02257	GO:0005623//cell;GO:0044446//intracellular organelle part;GO:0044429//mitochondrial part;GO:0044444//cytoplasmic part;GO:0031967//organelle envelope;GO:0043229//intracellular organelle;GO:0044464//cell part;GO:0031224//intrinsic component of membrane;GO:0005622//intracellular;GO:0043227//membrane-bounded organelle;GO:0043226//organelle;GO:0005740//mitochondrial envelope;GO:0043231//intracellular …	GO:0016765//transferase activity, transferring alkyl or aryl (other than methyl) groups;GO:0003824//catalytic activity;GO:0009055//electron carrier activity;GO:0016740//transferase activity;GO:0004659//prenyltransferase activity;GO:0004311//farnesyltranstransferase activity	GO:0015672//monovalent inorganic cation transport;GO:0071822//protein complex subunit organization;GO:0044710//single-organism metabolic process;GO:0019438//aromatic compound biosynthetic process;GO:0051188//cofactor biosynthetic process;GO:0006818//hydrogen transport;GO:0006091//generation of precursor metabolites and energy;GO:0044271//cellular nitrogen compound biosynthetic process;GO:0009987/…
294	gene14777	4	43.8333	0.118333	1.38667	3.30088	0.00327659	0.0438536	up	TEKT3	PREDICTED: tektin-3 [Ovis aries]	-	-	-	-	-	-	-
295	gene14798	201.5	378.167	1.34	2.68833	1.26607	0.00135189	0.0265247	up	SPECC1	PREDICTED: LOW QUALITY PROTEIN: cytospin-B isoform X2 [Ovis aries]	-	-	-	-	-	-	-
296	gene14828	135	301.167	4.35167	10.25	1.35027	9.44519e-06	0.00152788	up	ATPAF2	PREDICTED: ATP synthase mitochondrial F1 complex assembly factor 2 isoform X1 [Ovis aries]	-	-	-	-	GO:0005623//cell;GO:0044464//cell part;GO:0043227//membrane-bounded organelle;GO:0016604//nuclear body;GO:0005654//nucleoplasm;GO:0043233//organelle lumen;GO:0070013//intracellular organelle lumen;GO:0044422//organelle part;GO:0005622//intracellular;GO:0044446//intracellular organelle part;GO:0043226//organelle;GO:0031974//membrane-enclosed lumen;GO:0031981//nuclear lumen;GO:0044428//nuclear part…	-	GO:0009987//cellular process;GO:0022607//cellular component assembly;GO:0070071//proton-transporting two-sector ATPase complex assembly;GO:0043933//macromolecular complex subunit organization;GO:0016043//cellular component organization;GO:0034622//cellular macromolecular complex assembly;GO:0043623//cellular protein complex assembly;GO:0065003//macromolecular complex assembly;GO:0071840//cellular…
297	gene14829	101	254.833	2.10833	5.54833	1.38415	0.00107802	0.0233028	up	DRC3	PREDICTED: leucine-rich repeat-containing protein 48 [Ovis aries]	-	-	-	-	-	-	-
298	gene14830	144.167	343.667	4.055	10.31	1.46671	5.9815e-06	0.00113978	up	TOM1L2	PREDICTED: LOW QUALITY PROTEIN: TOM1-like protein 2 isoform X1 [Ovis aries]	-	-	-	-	GO:0043227//membrane-bounded organelle;GO:0005576//extracellular region;GO:0043226//organelle;GO:0031982//vesicle;GO:1903561//extracellular vesicle;GO:0044421//extracellular region part;GO:0043230//extracellular organelle	GO:0005488//binding;GO:0005515//protein binding;GO:0019900//kinase binding;GO:0019899//enzyme binding	GO:0051234//establishment of localization;GO:0007067//mitotic nuclear division;GO:0009987//cellular process;GO:0048285//organelle fission;GO:0007154//cell communication;GO:0045184//establishment of protein localization;GO:0015031//protein transport;GO:1903047//mitotic cell cycle process;GO:0071840//cellular component organization or biogenesis;GO:0007049//cell cycle;GO:0000278//mitotic cell cycle…
299	gene14835	1224.83	3843.17	83.5733	269.317	1.89988	0.000228267	0.00972079	up	RASD1	PREDICTED: dexamethasone-induced Ras-related protein 1 [Pantholops hodgsonii]	Organismal Systems	Environmental adaptation	ko04713//Circadian entrainment	K07843	GO:0043226//organelle;GO:0012505//endomembrane system;GO:0044464//cell part;GO:0043229//intracellular organelle;GO:0005623//cell;GO:0044444//cytoplasmic part;GO:0005737//cytoplasm;GO:0005622//intracellular;GO:0044424//intracellular part;GO:0005783//endoplasmic reticulum;GO:0043231//intracellular membrane-bounded organelle;GO:0043227//membrane-bounded organelle	GO:0097367//carbohydrate derivative binding;GO:0097159//organic cyclic compound binding;GO:1901363//heterocyclic compound binding;GO:0032549//ribonucleoside binding;GO:0001882//nucleoside binding;GO:0005488//binding;GO:0001883//purine nucleoside binding;GO:0032550//purine ribonucleoside binding;GO:0036094//small molecule binding	GO:0009987//cellular process;GO:0007154//cell communication;GO:0044699//single-organism process;GO:0050789//regulation of biological process;GO:0007165//signal transduction;GO:0023052//signaling;GO:0044763//single-organism cellular process;GO:0044700//single organism signaling;GO:0051716//cellular response to stimulus;GO:0050896//response to stimulus;GO:0050794//regulation of cellular process;GO:…
300	gene14848	794.167	1673.5	7.95667	17.7967	1.36817	6.53077e-05	0.0049642	up	NATD1	PREDICTED: protein NATD1 isoform X1 [Ovis aries]	-	-	-	-	-	-	-
301	gene14850	1321	2363.67	30.8767	58.1217	1.11102	0.000238834	0.0100004	up	MAP2K3	PREDICTED: dual specificity mitogen-activated protein kinase kinase 3 isoform X2 [Ovis aries musimon]	Organismal Systems;Environmental Information Processing	Immune system;Signal transduction;Sensory system;Endocrine system	ko04010//MAPK signaling pathway;ko04015//Rap1 signaling pathway;ko04668//TNF signaling pathway;ko04750//Inflammatory mediator regulation of TRP channels;ko04620//Toll-like receptor signaling pathway;ko04912//GnRH signaling pathway;ko04664//Fc epsilon RI signaling pathway	K04432	-	-	-
302	gene14871	418.167	920.167	5.79833	13.4083	1.22853	2.13159e-05	0.00256304	up	SPATA20	PREDICTED: spermatogenesis-associated protein 20 isoform X4 [Ovis aries musimon]	-	-	-	-	-	-	-
303	gene14892	0.833333	21.5	0.00666667	0.16	4.33018	0.00101594	0.0224435	up	DLX4	PREDICTED: homeobox protein DLX-4 isoform X1 [Ovis aries]	-	-	-	-	GO:0005623//cell;GO:0043231//intracellular membrane-bounded organelle;GO:0044424//intracellular part;GO:0043227//membrane-bounded organelle;GO:0043226//organelle;GO:0044464//cell part;GO:0005622//intracellular;GO:0043229//intracellular organelle	GO:1901363//heterocyclic compound binding;GO:0001067//regulatory region nucleic acid binding;GO:0003676//nucleic acid binding;GO:0097159//organic cyclic compound binding;GO:0003700//transcription factor activity, sequence-specific DNA binding;GO:0005488//binding;GO:0001012//RNA polymerase II regulatory region DNA binding;GO:0043565//sequence-specific DNA binding;GO:0003690//double-stranded DNA bi…	-
304	gene14907	870.833	1589	18.0033	34.0583	1.03323	0.000165991	0.00811981	up	PHOSPHO1	PREDICTED: phosphoethanolamine/phosphocholine phosphatase isoform X2 [Ovis aries]	Metabolism	Lipid metabolism	ko00564//Glycerophospholipid metabolism	K06124	-	-	-
305	gene14917	60.3333	136	1.93833	4.63667	1.41019	0.000107507	0.00637808	up	UBE2Z	PREDICTED: ubiquitin-conjugating enzyme E2 Z [Bubalus bubalis]	Genetic Information Processing	Folding, sorting and degradation	ko04120//Ubiquitin mediated proteolysis	K10585	-	-	-
306	gene14920	8.83333	57.1667	0.0916667	0.635	2.64774	0.00070859	0.0182171	up	TTLL6	PREDICTED: tubulin polyglutamylase TTLL6 isoform X1 [Ovis aries]	-	-	-	-	GO:0044446//intracellular organelle part;GO:0043229//intracellular organelle;GO:0005623//cell;GO:0044464//cell part;GO:0043232//intracellular non-membrane-bounded organelle;GO:0043228//non-membrane-bounded organelle;GO:0044424//intracellular part;GO:0043226//organelle;GO:0044422//organelle part;GO:0005622//intracellular;GO:0005815//microtubule organizing center;GO:0005856//cytoskeleton;GO:0044430…	GO:0005515//protein binding;GO:0005488//binding;GO:0008092//cytoskeletal protein binding	GO:0019538//protein metabolic process;GO:0044238//primary metabolic process;GO:0044699//single-organism process;GO:0043170//macromolecule metabolic process;GO:0016043//cellular component organization;GO:0008152//metabolic process;GO:0044267//cellular protein metabolic process;GO:0036211//protein modification process;GO:0003341//cilium movement;GO:0009987//cellular process;GO:0071840//cellular com…
307	gene14937	1490.33	4394.67	20.8433	64.55	1.75645	1.86508e-10	3.33573e-07	up	NFE2L1	PREDICTED: LOW QUALITY PROTEIN: nuclear factor erythroid 2-related factor 1 isoform X1 [Ovis aries]	-	-	-	-	-	-	-
308	gene14942	35.8333	91.3333	1.00167	2.73167	1.58783	0.000811821	0.0197322	up	PNPO	PREDICTED: pyridoxine-5'-phosphate oxidase isoform X1 [Ovis aries]	Metabolism	Metabolism of cofactors and vitamins	ko00750//Vitamin B6 metabolism	K00275	-	-	-
309	gene14958	639.833	1193.33	18.01	35.6583	1.11496	0.000211316	0.00922609	up	MRPL45	PREDICTED: 39S ribosomal protein L45, mitochondrial [Ovis aries]	-	-	-	-	-	-	-
310	gene14965	0.833333	40.6667	0.02	1.105	5.28043	0.000585455	0.0163467	up	C11H17orf96	chromosome 17 open reading frame 96 [Macaca mulatta]	-	-	-	-	-	-	-
311	gene14977	0.333333	70.1667	0.03	6.89667	7.12174	0.00102333	0.0225362	up	C11H17orf98	chromosome 17 open reading frame 98 [Macaca mulatta]	-	-	-	-	-	-	-
312	gene15016	1979.33	3709.17	42.0533	82.1917	1.10895	7.50668e-05	0.00527461	up	PSMD3	PREDICTED: 26S proteasome non-ATPase regulatory subunit 3 isoform X1 [Ovis aries]	Genetic Information Processing	Folding, sorting and degradation	ko03050//Proteasome	K03033	-	-	-
313	gene15020	647.667	1630.67	13.2283	35.1033	1.53682	4.68187e-06	0.000979068	up	THRA	thyroid hormone receptor alpha [Ovis aries]	Organismal Systems;Environmental Information Processing	Signaling molecules and interaction;Endocrine system	ko04080//Neuroactive ligand-receptor interaction;ko04919//Thyroid hormone signaling pathway	K05547	GO:0043229//intracellular organelle;GO:0005622//intracellular;GO:0044422//organelle part;GO:0005737//cytoplasm;GO:0044464//cell part;GO:0005634//nucleus;GO:0043227//membrane-bounded organelle;GO:0044446//intracellular organelle part;GO:0044424//intracellular part;GO:0044428//nuclear part;GO:0031974//membrane-enclosed lumen;GO:0043233//organelle lumen;GO:0043231//intracellular membrane-bounded org…	GO:0003727//single-stranded RNA binding;GO:0008134//transcription factor binding;GO:0001071//nucleic acid binding transcription factor activity;GO:0003700//transcription factor activity, sequence-specific DNA binding;GO:0003676//nucleic acid binding;GO:0005515//protein binding;GO:0046914//transition metal ion binding;GO:0046872//metal ion binding;GO:0044212//transcription regulatory region DNA bi…	GO:0044707//single-multicellular organism process;GO:0010647//positive regulation of cell communication;GO:0042990//regulation of transcription factor import into nucleus;GO:0051172//negative regulation of nitrogen compound metabolic process;GO:0002520//immune system development;GO:0032502//developmental process;GO:0030111//regulation of Wnt signaling pathway;GO:0032870//cellular response to horm…
314	gene15093	2.16667	104.333	0.0383333	1.90833	5.26277	0.000221811	0.00956751	up	KLHL10	PREDICTED: kelch-like protein 10 [Ovis aries]	-	-	-	-	-	-	-
315	gene15102	304.833	91.6667	4.88833	1.56333	-1.57211	0.000869088	0.0206351	down	DHX58	PREDICTED: probable ATP-dependent RNA helicase DHX58 [Ovis aries]	Organismal Systems	Immune system	ko04622//RIG-I-like receptor signaling pathway	K12649	GO:0044424//intracellular part;GO:0005622//intracellular;GO:0005623//cell;GO:0044464//cell part	GO:0046872//metal ion binding;GO:0097159//organic cyclic compound binding;GO:0032549//ribonucleoside binding;GO:0097367//carbohydrate derivative binding;GO:0043169//cation binding;GO:0017111//nucleoside-triphosphatase activity;GO:0001882//nucleoside binding;GO:0003824//catalytic activity;GO:0032550//purine ribonucleoside binding;GO:0001883//purine nucleoside binding;GO:0003723//RNA binding;GO:003…	GO:0048518//positive regulation of biological process;GO:0048584//positive regulation of response to stimulus;GO:0023052//signaling;GO:0002684//positive regulation of immune system process;GO:0031347//regulation of defense response;GO:0002252//immune effector process;GO:0050896//response to stimulus;GO:0006952//defense response;GO:0030522//intracellular receptor signaling pathway;GO:0048519//nega…
316	gene15104	1.33333	236.833	0.0466667	8.67667	7.20848	0.000119486	0.00676734	up	HSPB9	PREDICTED: heat shock protein beta-9 [Ovis aries]	-	-	-	-	GO:0043229//intracellular organelle;GO:0044464//cell part;GO:0043226//organelle;GO:0005622//intracellular;GO:0043227//membrane-bounded organelle;GO:0043231//intracellular membrane-bounded organelle;GO:0005623//cell;GO:0044424//intracellular part	-	-
317	gene15111	204.512	446.56	3.44667	7.75167	1.21464	0.00198971	0.0329067	up	STAT5A	signal transducer and activator of transcription 5A [Ovis aries]	Organismal Systems;Environmental Information Processing	Signal transduction;Endocrine system	ko04630//Jak-STAT signaling pathway;ko04917//Prolactin signaling pathway;ko04012//ErbB signaling pathway	K11223	GO:0043226//organelle;GO:0043231//intracellular membrane-bounded organelle;GO:0005634//nucleus;GO:0031974//membrane-enclosed lumen;GO:0044444//cytoplasmic part;GO:0043227//membrane-bounded organelle;GO:0043233//organelle lumen;GO:0043229//intracellular organelle;GO:0031981//nuclear lumen;GO:0044464//cell part;GO:0005623//cell;GO:0044446//intracellular organelle part;GO:0005737//cytoplasm;GO:00444…	GO:0004672//protein kinase activity;GO:0016301//kinase activity;GO:0097159//organic cyclic compound binding;GO:1901363//heterocyclic compound binding;GO:0016773//phosphotransferase activity, alcohol group as acceptor;GO:0016740//transferase activity;GO:0001071//nucleic acid binding transcription factor activity;GO:0016772//transferase activity, transferring phosphorus-containing groups;GO:0005488…	GO:0032944//regulation of mononuclear cell proliferation;GO:0048856//anatomical structure development;GO:0008283//cell proliferation;GO:0006954//inflammatory response;GO:0006796//phosphate-containing compound metabolic process;GO:0002694//regulation of leukocyte activation;GO:0051249//regulation of lymphocyte activation;GO:0009755//hormone-mediated signaling pathway;GO:0007548//sex differentiatio…
318	gene15152	595	256	25.3183	11.6233	-1.04738	0.00236066	0.0362564	down	IFI35	PREDICTED: interferon-induced 35 kDa protein [Ovis aries]	-	-	-	-	-	-	-
319	gene15159	0.166667	30.1217	0.0116667	2.18333	6.47291	0.000884658	0.0208288	up	LOC101109547	PREDICTED: glutenin, low molecular weight subunit-like [Capra hircus]	-	-	-	-	-	-	-
320	gene15169	0.666667	45.3333	0.00666667	2.725	5.75301	0.00175114	0.0306893	up	C11H17orf105	chromosome 17 open reading frame 105 [Macaca mulatta]	-	-	-	-	-	-	-
321	gene15191	1305.17	2383.5	38.895	73.9483	1.07131	0.000283904	0.0109496	up	SLC25A39	PREDICTED: solute carrier family 25 member 39 isoform X1 [Ovis aries]	-	-	-	-	-	-	-
322	gene15213	51.6667	120	1.44	3.52167	1.4095	0.00115949	0.0242522	up	DCAKD	PREDICTED: dephospho-CoA kinase domain-containing protein [Ovis aries]	-	-	-	-	-	-	-
323	gene15220	0	41.5	0.001	1.385	8.11723	0.000333401	0.0119181	up	LOC105611052	PREDICTED: EF-hand calcium-binding domain-containing protein 3-like isoform X1 [Ovis aries]	-	-	-	-	-	-	-
324	gene15221	0.666667	89.3333	0.00666667	0.848333	6.60601	0.000331765	0.0119021	up	SPATA32	PREDICTED: spermatogenesis-associated protein 32 [Ovis aries]	-	-	-	-	-	-	-
325	gene15225	0	116.667	0.001	1.45	9.60095	7.85476e-05	0.00536856	up	LOC101120000	PREDICTED: leucine-rich repeat-containing protein 37A-like isoform X1 [Ovis aries]	-	-	-	-	-	-	-
326	gene15227	0	30.5	0.001	0.745	7.6774	0.00058377	0.0163299	up	LYZL6	PREDICTED: lysozyme-like protein 6 isoform X2 [Ovis aries]	-	-	-	-	-	GO:0003824//catalytic activity;GO:0016787//hydrolase activity	-
327	gene1523	33.5	3	0.52	0.0516667	-3.42553	0.000227361	0.00970058	down	LOC101121646	PREDICTED: LOW QUALITY PROTEIN: T-lymphocyte surface antigen Ly-9 isoform X1 [Ovis aries]	-	-	-	-	GO:0044464//cell part;GO:0005623//cell;GO:0044425//membrane part;GO:0016020//membrane;GO:0031224//intrinsic component of membrane	-	GO:0002287//alpha-beta T cell activation involved in immune response;GO:0007275//multicellular organism development;GO:0043369//CD4-positive or CD8-positive, alpha-beta T cell lineage commitment;GO:0002286//T cell activation involved in immune response;GO:0022610//biological adhesion;GO:0002252//immune effector process;GO:0009987//cellular process;GO:0048731//system development;GO:0065007//biolog…
328	gene15233	0	56.3333	0.001	2.12833	8.55278	0.000375145	0.0127612	up	WNT3	PREDICTED: proto-oncogene Wnt-3 isoform X1 [Ovis aries]	Organismal Systems;Cellular Processes;Environmental Information Processing	Cellular commiunity;Signal transduction;Endocrine system	ko04550//Signaling pathways regulating pluripotency of stem cells;ko04390//Hippo signaling pathway;ko04310//Wnt signaling pathway;ko04916//Melanogenesis;ko04340//Hedgehog signaling pathway	K00312	-	-	-
329	gene15237	0	100.5	0.001	2.435	9.38643	9.58888e-05	0.00607053	up	SPPL2C	PREDICTED: signal peptide peptidase-like 2C isoform X2 [Ovis aries musimon]	-	-	-	-	GO:0031227//intrinsic component of endoplasmic reticulum membrane;GO:0042175//nuclear outer membrane-endoplasmic reticulum membrane network;GO:0044424//intracellular part;GO:0043231//intracellular membrane-bounded organelle;GO:0016020//membrane;GO:0043226//organelle;GO:0043227//membrane-bounded organelle;GO:0044432//endoplasmic reticulum part;GO:0031224//intrinsic component of membrane;GO:0044425…	GO:0005488//binding;GO:0005515//protein binding;GO:0046983//protein dimerization activity	GO:0008152//metabolic process;GO:0071704//organic substance metabolic process;GO:0044238//primary metabolic process;GO:0043170//macromolecule metabolic process;GO:0019538//protein metabolic process
330	gene15238	100.833	193.667	3.14167	6.40833	1.25737	0.00146952	0.0277616	up	LOC101121024	PREDICTED: microtubule-associated protein tau isoform X9 [Camelus dromedarius]	Environmental Information Processing	Signal transduction	ko04010//MAPK signaling pathway	K04380	-	-	-
331	gene15259	1.66667	119.833	0.0166667	1.39	5.91593	0.000232179	0.00981383	up	2020-03-10	PREDICTED: probable E3 ubiquitin-protein ligase MARCH10 isoform X1 [Ovis aries]	-	-	-	-	-	GO:0043167//ion binding;GO:0005488//binding;GO:0043169//cation binding	-
332	gene15270	29.4467	71.0433	0.655	1.65167	1.46216	0.00329759	0.0440841	up	LOC101102824	PREDICTED: translational activator of cytochrome c oxidase 1 isoform X1 [Ovis aries]	-	-	-	-	-	-	-
333	gene15336	1438.83	3988.33	35.235	107.26	1.72844	5.4899e-06	0.00108281	up	SLC16A3	PREDICTED: monocarboxylate transporter 4 isoform X1 [Ovis aries]	-	-	-	-	-	-	-
334	gene15363	3.16667	10.8333	0.225	0.816667	1.92822	0.00409238	0.0498198	up	SLC25A10	mitochondrial dicarboxylate carrier [Ovis aries]	Organismal Systems	Excretory system	ko04964//Proximal tubule bicarbonate reclamation	K13577	GO:0005739//mitochondrion;GO:0019866//organelle inner membrane;GO:0031967//organelle envelope;GO:0005623//cell;GO:0044464//cell part;GO:0044429//mitochondrial part;GO:0032991//macromolecular complex;GO:0005622//intracellular;GO:0031090//organelle membrane;GO:0044422//organelle part;GO:0043227//membrane-bounded organelle;GO:0043231//intracellular membrane-bounded organelle;GO:0030529//intracellula…	GO:0005198//structural molecule activity;GO:0005215//transporter activity;GO:0022857//transmembrane transporter activity;GO:0022804//active transmembrane transporter activity	GO:0051641//cellular localization;GO:0051234//establishment of localization;GO:0051649//establishment of localization in cell;GO:0071704//organic substance metabolic process;GO:0043170//macromolecule metabolic process;GO:1902580//single-organism cellular localization;GO:0006810//transport;GO:0009987//cellular process;GO:0051179//localization;GO:1902582//single-organism intracellular transport;GO:…
335	gene15390	34.8333	4.66667	0.295	0.04	-2.9505	0.00353368	0.0460608	down	NPTX1	PREDICTED: LOW QUALITY PROTEIN: neuronal pentraxin-1 [Ovis aries]	-	-	-	-	GO:0043231//intracellular membrane-bounded organelle;GO:0042995//cell projection;GO:0005622//intracellular;GO:0005623//cell;GO:0044424//intracellular part;GO:0005737//cytoplasm;GO:0043227//membrane-bounded organelle;GO:0044464//cell part;GO:0016020//membrane;GO:0043226//organelle;GO:0043229//intracellular organelle	GO:0043167//ion binding;GO:0043169//cation binding;GO:0005488//binding	GO:0044763//single-organism cellular process;GO:0048667//cell morphogenesis involved in neuron differentiation;GO:0061564//axon development;GO:0051179//localization;GO:0008219//cell death;GO:0031175//neuron projection development;GO:0044707//single-multicellular organism process;GO:0009987//cellular process;GO:0032990//cell part morphogenesis;GO:0044765//single-organism transport;GO:0030154//cell…
336	gene15391	3000.67	691.167	6.94	1.68167	-1.95769	0.000145119	0.00753579	down	RNF213	PREDICTED: E3 ubiquitin-protein ligase RNF213 isoform X1 [Ovis aries]	-	-	-	-	-	GO:0043167//ion binding;GO:0003824//catalytic activity;GO:0016817//hydrolase activity, acting on acid anhydrides;GO:0046914//transition metal ion binding;GO:0016787//hydrolase activity;GO:0016462//pyrophosphatase activity;GO:0046872//metal ion binding;GO:0043169//cation binding;GO:0017111//nucleoside-triphosphatase activity;GO:0005488//binding;GO:0016818//hydrolase activity, acting on acid anhydr…	GO:0019538//protein metabolic process;GO:0032446//protein modification by small protein conjugation;GO:0070647//protein modification by small protein conjugation or removal;GO:0009987//cellular process;GO:0036211//protein modification process;GO:0044237//cellular metabolic process;GO:0044260//cellular macromolecule metabolic process;GO:0044238//primary metabolic process;GO:0043170//macromolecule …
337	gene15412	11.8333	192.667	0.0666667	1.25167	3.80385	0.000842755	0.020245	up	CEP295NL	PREDICTED: protein DDC8 homolog [Ovis aries]	-	-	-	-	-	-	-
338	gene15461	1.83333	35.1667	0.01	0.226667	4.05598	0.00162402	0.0293286	up	QRICH2	PREDICTED: glutamine-rich protein 2 isoform X1 [Ovis aries]	-	-	-	-	-	-	-
339	gene15482	108.167	253.833	7.53	18.8467	1.38207	1.48568e-06	0.000451427	up	WBP2	PREDICTED: WW domain-binding protein 2 isoform X3 [Ovis aries]	-	-	-	-	-	GO:0097159//organic cyclic compound binding;GO:0000975//regulatory region DNA binding;GO:1901363//heterocyclic compound binding;GO:0003690//double-stranded DNA binding;GO:0001067//regulatory region nucleic acid binding;GO:0044212//transcription regulatory region DNA binding;GO:0001076//transcription factor activity, RNA polymerase II transcription factor binding;GO:0003677//DNA binding;GO:0001104…	GO:0031401//positive regulation of protein modification process;GO:0044237//cellular metabolic process;GO:0010467//gene expression;GO:0060255//regulation of macromolecule metabolic process;GO:0050789//regulation of biological process;GO:0044271//cellular nitrogen compound biosynthetic process;GO:0080090//regulation of primary metabolic process;GO:0065007//biological regulation;GO:0032774//RNA bio…
340	gene15503	569.667	1124.5	20.4883	43.065	1.22748	0.000177855	0.00840143	up	MRPS7	PREDICTED: 28S ribosomal protein S7, mitochondrial [Ovis aries]	Genetic Information Processing	Translation	ko03010//Ribosome	K02992	-	-	-
341	gene15511	4.5	86.8333	0.101667	2.12167	4.17546	0.00167608	0.0297213	up	LOC101122710	PREDICTED: LOW QUALITY PROTEIN: E3 ubiquitin/ISG15 ligase TRIM25-like isoform X1 [Ovis aries]	-	-	-	-	-	GO:0046914//transition metal ion binding;GO:0046872//metal ion binding;GO:0043169//cation binding;GO:0043167//ion binding;GO:0005488//binding	-
342	gene15514	77.8333	146	2.81833	5.56667	1.0772	0.00208619	0.0338152	up	KCTD2	PREDICTED: BTB/POZ domain-containing protein KCTD2 isoform X2 [Ovis aries musimon]	-	-	-	-	-	GO:0005488//binding;GO:0005515//protein binding	GO:0051259//protein oligomerization;GO:0071822//protein complex subunit organization;GO:0006461//protein complex assembly;GO:0071840//cellular component organization or biogenesis;GO:0043933//macromolecular complex subunit organization;GO:0022607//cellular component assembly;GO:0009987//cellular process;GO:0016043//cellular component organization;GO:0065003//macromolecular complex assembly;GO:004…
343	gene15522	1136.17	511	13.0883	6.175	-1.02291	0.000386507	0.0129976	down	HID1	PREDICTED: protein HID1 isoform X2 [Ovis aries musimon]	-	-	-	-	-	-	-
344	gene1558	135.5	398.833	4.11167	12.8017	1.75539	3.30597e-07	0.000151704	up	TOMM40L	PREDICTED: mitochondrial import receptor subunit TOM40B isoformX1 [Equus caballus]	-	-	-	-	-	-	-
345	gene15580	1.66667	64.5	0.0333333	1.435	5.04553	0.002648	0.0388138	up	LOC101108503	1700012B07Rik protein, partial [Mus musculus]	-	-	-	-	-	-	-
346	gene1559	3.16667	13.6667	0.0966667	0.451667	2.19015	0.00118927	0.0244654	up	NR1I3	PREDICTED: nuclear receptor subfamily 1 group I member 3 isoform X1 [Ovis aries]	-	-	-	-	-	-	-
347	gene15625	148.667	314.5	2.83167	6.295	1.23829	0.00160741	0.0291429	up	PRELP	PREDICTED: prolargin [Ovis aries]	-	-	-	-	-	-	-
348	gene1563	3063.67	5881.67	110.787	227.31	1.21436	0.00238107	0.0364066	up	SDHC	PREDICTED: succinate dehydrogenase cytochrome b560 subunit, mitochondrial [Ovis aries]	Metabolism	Global and Overview;Energy metabolism;Carbohydrate metabolism	ko00190//Oxidative phosphorylation;ko01200//Carbon metabolism;ko00020//Citrate cycle (TCA cycle)	K00236	-	-	-
349	gene15656	0.166667	136.333	0.00833333	7.17667	8.56819	0.000187525	0.00865206	up	LEMD1	PREDICTED: LEM domain-containing protein 1 isoform X2 [Ovis aries]	-	-	-	-	GO:0016020//membrane	-	-
350	gene15658	415.333	76.6667	4.34	0.85	-2.21114	1.69948e-08	1.36474e-05	down	MFSD4	PREDICTED: major facilitator superfamily domain-containing protein 4 [Ovis aries]	-	-	-	-	-	-	-
351	gene15664	539.5	916.167	4.675	8.38667	1.05864	0.000121048	0.006808	up	SLC41A1	PREDICTED: solute carrier family 41 member 1 isoform X4 [Ovis aries musimon]	-	-	-	-	-	-	-
352	gene15675	128.387	46.2817	0.768333	0.295	-1.28376	0.00236906	0.0363359	down	IKBKE	PREDICTED: inhibitor of nuclear factor kappa-B kinase subunit epsilon isoform X1 [Ovis aries]	Organismal Systems	Immune system	ko04620//Toll-like receptor signaling pathway;ko04622//RIG-I-like receptor signaling pathway;ko04623//Cytosolic DNA-sensing pathway	K07211	GO:0044429//mitochondrial part;GO:0043231//intracellular membrane-bounded organelle;GO:0031974//membrane-enclosed lumen;GO:0044424//intracellular part;GO:0005740//mitochondrial envelope;GO:0043226//organelle;GO:0044451//nucleoplasm part;GO:0044446//intracellular organelle part;GO:0005622//intracellular;GO:0005634//nucleus;GO:0043227//membrane-bounded organelle;GO:0031967//organelle envelope;GO:00…	GO:0003824//catalytic activity;GO:0097159//organic cyclic compound binding;GO:0016773//phosphotransferase activity, alcohol group as acceptor;GO:0031593//polyubiquitin binding;GO:0004871//signal transducer activity;GO:0001883//purine nucleoside binding;GO:0001882//nucleoside binding;GO:0004674//protein serine/threonine kinase activity;GO:0032550//purine ribonucleoside binding;GO:0032549//ribonucl…	GO:0051707//response to other organism;GO:0007249//I-kappaB kinase/NF-kappaB signaling;GO:0044237//cellular metabolic process;GO:0009987//cellular process;GO:0009615//response to virus;GO:0016310//phosphorylation;GO:0016032//viral process;GO:0065003//macromolecular complex assembly;GO:0007165//signal transduction;GO:0042221//response to chemical;GO:0034097//response to cytokine;GO:0019538//protei…
353	gene15719	40.5067	10.925	0.506667	0.145	-1.83594	0.00381581	0.0479322	down	LOC105616610	PREDICTED: protein NYNRIN-like [Ovis aries]	-	-	-	-	-	-	-
354	gene15729	198.187	83	1.085	0.473333	-1.14945	0.00266363	0.0389666	down	TROVE2	PREDICTED: 60 kDa SS-A/Ro ribonucleoprotein isoform X1 [Ovis aries]	-	-	-	-	GO:0044424//intracellular part;GO:0043226//organelle;GO:0043227//membrane-bounded organelle;GO:0043231//intracellular membrane-bounded organelle;GO:0044464//cell part;GO:0005623//cell;GO:0043229//intracellular organelle;GO:0005622//intracellular	GO:0017069//snRNA binding;GO:0003723//RNA binding;GO:0043167//ion binding;GO:0097159//organic cyclic compound binding;GO:1901363//heterocyclic compound binding;GO:0003676//nucleic acid binding;GO:0043169//cation binding;GO:0005488//binding	GO:0007166//cell surface receptor signaling pathway;GO:1901576//organic substance biosynthetic process;GO:0016070//RNA metabolic process;GO:0032989//cellular component morphogenesis;GO:1901360//organic cyclic compound metabolic process;GO:0006807//nitrogen compound metabolic process;GO:0044763//single-organism cellular process;GO:0009628//response to abiotic stimulus;GO:0006351//transcription, DN…
355	gene15748	0	37.6667	0.001	2.38333	7.97524	0.000692225	0.0180147	up	LOC105610012	-	-	-	-	-	-	-	-
356	gene15756	0	15.6667	0.001	0.563333	6.7227	0.00320381	0.0432838	up	SPATA17	PREDICTED: spermatogenesis-associated protein 17 isoform X2 [Ovis aries]	-	-	-	-	-	-	-
357	gene15790	0.5	115.167	0.01	2.5	7.43378	0.000297522	0.0112813	up	CCDC185	PREDICTED: coiled-coil domain-containing protein 185 [Ovis aries]	-	-	-	-	-	-	-
358	gene15841	159.5	303.667	3.795	7.605	1.08734	0.00026002	0.0105387	up	SCCPDH	PREDICTED: saccharopine dehydrogenase-like oxidoreductase isoform X2 [Ovis aries musimon]	-	-	-	-	GO:0043232//intracellular non-membrane-bounded organelle;GO:0016020//membrane;GO:0043229//intracellular organelle;GO:0031224//intrinsic component of membrane;GO:0043226//organelle;GO:0043228//non-membrane-bounded organelle;GO:0005622//intracellular;GO:0044424//intracellular part;GO:0005623//cell;GO:0043227//membrane-bounded organelle;GO:0043231//intracellular membrane-bounded organelle;GO:0044464…	GO:0003824//catalytic activity	GO:0008152//metabolic process;GO:0044699//single-organism process;GO:0044710//single-organism metabolic process
359	gene15843	0	262.667	0.001	26.605	10.7689	6.18129e-05	0.00485926	up	LOC101115386	PREDICTED: histone H3.3C-like [Ovis aries]	-	-	-	-	-	-	-
360	gene1589	384.833	128	3.89167	1.325	-1.4119	3.27981e-05	0.00333237	down	LOC101108006	PREDICTED: carboxyl-terminal PDZ ligand of neuronal nitric oxide synthase protein isoform X1 [Physeter catodon]	Organismal Systems	Environmental adaptation	ko04713//Circadian entrainment	K16513	-	-	-
361	gene1591	2.16667	68.6667	0.0433333	1.46333	4.71334	0.00102057	0.0224975	up	C1H1orf111	Chromosome 1 open reading frame 111 [Homo sapiens]	-	-	-	-	-	-	-
362	gene15924	158.588	66.1667	1.49167	0.665	-1.08877	0.00322682	0.0433718	down	FMO4	PREDICTED: dimethylaniline monooxygenase [N-oxide-forming] 4 isoform X3 [Ovis aries musimon]	Metabolism	Xenobiotics biodegradation and metabolism	ko00982//Drug metabolism - cytochrome P450	K00485	-	-	-
363	gene15934	0.5	32.1667	0.005	0.306667	5.47682	0.00125361	0.0253899	up	C12H1orf105	Chromosome 1 open reading frame 105 [Homo sapiens]	-	-	-	-	-	-	-
364	gene15953	2650	4708.83	24.2367	45.29	1.05867	0.000247697	0.0102182	up	MFN2	PREDICTED: mitofusin-2 [Ovis aries]	-	-	-	-	GO:0044429//mitochondrial part;GO:0044425//membrane part;GO:0005856//cytoskeleton;GO:0031224//intrinsic component of membrane;GO:0044422//organelle part;GO:0031967//organelle envelope;GO:0044424//intracellular part;GO:0043232//intracellular non-membrane-bounded organelle;GO:0043226//organelle;GO:0044444//cytoplasmic part;GO:0005623//cell;GO:0016020//membrane;GO:0043229//intracellular organelle;GO…	GO:0016462//pyrophosphatase activity;GO:0005515//protein binding;GO:0001882//nucleoside binding;GO:0017111//nucleoside-triphosphatase activity;GO:0003824//catalytic activity;GO:0016818//hydrolase activity, acting on acid anhydrides, in phosphorus-containing anhydrides;GO:0036094//small molecule binding;GO:0016817//hydrolase activity, acting on acid anhydrides;GO:0044389//ubiquitin-like protein li…	GO:0035556//intracellular signal transduction;GO:0016236//macroautophagy;GO:0032501//multicellular organismal process;GO:0007005//mitochondrion organization;GO:0007265//Ras protein signal transduction;GO:0007154//cell communication;GO:0032502//developmental process;GO:0008104//protein localization;GO:0006810//transport;GO:0070727//cellular macromolecule localization;GO:0044085//cellular component…
365	gene15962	91	203.667	4.185	10.025	1.19706	0.00284866	0.0405393	up	AGTRAP	PREDICTED: type-1 angiotensin II receptor-associated protein isoform X4 [Ovis aries musimon]	-	-	-	-	GO:0005634//nucleus;GO:0044446//intracellular organelle part;GO:0005623//cell;GO:0005622//intracellular;GO:0044425//membrane part;GO:0070013//intracellular organelle lumen;GO:0016020//membrane;GO:0031224//intrinsic component of membrane;GO:0044424//intracellular part;GO:0031981//nuclear lumen;GO:0031974//membrane-enclosed lumen;GO:0043233//organelle lumen;GO:0044464//cell part;GO:0043227//membran…	-	GO:0032501//multicellular organismal process;GO:0003013//circulatory system process;GO:0007154//cell communication;GO:0044700//single organism signaling;GO:0050789//regulation of biological process;GO:0007186//G-protein coupled receptor signaling pathway;GO:0044763//single-organism cellular process;GO:0009987//cellular process;GO:0008015//blood circulation;GO:0050794//regulation of cellular proce…
366	gene16000	189.167	325.667	2.57833	4.65333	1.01897	0.00194009	0.0323928	up	TMEM201	PREDICTED: transmembrane protein 201 [Pantholops hodgsonii]	-	-	-	-	-	-	-
367	gene16001	116.833	424	6.40333	24.0767	2.16627	2.4708e-05	0.0028201	up	SLC25A33	solute carrier family 25 member 33 [Ovis aries]	-	-	-	-	-	-	-
368	gene16011	14	46.6667	0.371667	1.335	2.11681	0.00174147	0.0306153	up	GPR157	PREDICTED: probable G-protein coupled receptor 157 [Bubalus bubalis]	-	-	-	-	GO:0044425//membrane part;GO:0031224//intrinsic component of membrane;GO:0016020//membrane	GO:0038023//signaling receptor activity;GO:0099600//transmembrane receptor activity;GO:0004871//signal transducer activity;GO:0004888//transmembrane signaling receptor activity;GO:0060089//molecular transducer activity;GO:0004872//receptor activity	GO:0065007//biological regulation;GO:0050794//regulation of cellular process;GO:0009987//cellular process;GO:0050896//response to stimulus;GO:0051716//cellular response to stimulus;GO:0050789//regulation of biological process;GO:0044763//single-organism cellular process;GO:0044700//single organism signaling;GO:0044699//single-organism process;GO:0007154//cell communication;GO:0023052//signaling;G…
369	gene16037	690.167	250.167	6.26167	2.395	-1.24609	0.000162893	0.00799704	down	PLEKHG5	PREDICTED: pleckstrin homology domain-containing family G member 5 isoform X4 [Ovis aries musimon]	-	-	-	-	GO:0044464//cell part;GO:0031410//cytoplasmic vesicle;GO:0005622//intracellular;GO:0031982//vesicle;GO:0043226//organelle;GO:0005737//cytoplasm;GO:0016023//cytoplasmic, membrane-bounded vesicle;GO:0043231//intracellular membrane-bounded organelle;GO:0031988//membrane-bounded vesicle;GO:0016020//membrane;GO:0005623//cell;GO:0044444//cytoplasmic part;GO:0030054//cell junction;GO:0044424//intracellu…	GO:0005088//Ras guanyl-nucleotide exchange factor activity;GO:0005085//guanyl-nucleotide exchange factor activity;GO:0098772//molecular function regulator	GO:0009987//cellular process;GO:0044763//single-organism cellular process;GO:0090130//tissue migration;GO:0044699//single-organism process;GO:0051336//regulation of hydrolase activity;GO:0006928//movement of cell or subcellular component;GO:0007265//Ras protein signal transduction;GO:0035556//intracellular signal transduction;GO:0044707//single-multicellular organism process;GO:0007165//signal tr…
370	gene16038	122.167	21.1667	2.575	0.48	-2.36283	7.20216e-06	0.00127959	down	TNFRSF25	PREDICTED: tumor necrosis factor receptor superfamily member 25 isoform X1 [Ovis aries]	Environmental Information Processing	Signaling molecules and interaction	ko04060//Cytokine-cytokine receptor interaction	K05160	-	-	-
371	gene16041	44.1667	206	1.48167	7.49333	2.22404	0.00241769	0.0367061	up	ACOT7	PREDICTED: cytosolic acyl coenzyme A thioester hydrolase isoform X3 [Ovis aries musimon]	Metabolism	Lipid metabolism	ko00062//Fatty acid elongation;ko01040//Biosynthesis of unsaturated fatty acids	K17360	GO:0005622//intracellular;GO:0044422//organelle part;GO:0043231//intracellular membrane-bounded organelle;GO:0043230//extracellular organelle;GO:0044444//cytoplasmic part;GO:1903561//extracellular vesicle;GO:0005623//cell;GO:0031982//vesicle;GO:0044428//nuclear part;GO:0044421//extracellular region part;GO:0044424//intracellular part;GO:0005634//nucleus;GO:0043233//organelle lumen;GO:0043227//mem…	GO:0016787//hydrolase activity;GO:0046983//protein dimerization activity;GO:0048037//cofactor binding;GO:0016289//CoA hydrolase activity;GO:0005515//protein binding;GO:0047617//acyl-CoA hydrolase activity;GO:0003824//catalytic activity;GO:0000062//fatty-acyl-CoA binding;GO:0005488//binding;GO:0050662//coenzyme binding;GO:0016788//hydrolase activity, acting on ester bonds;GO:0016790//thiolester hy…	GO:0001676//long-chain fatty acid metabolic process;GO:0035336//long-chain fatty-acyl-CoA metabolic process;GO:0044283//small molecule biosynthetic process;GO:0035383//thioester metabolic process;GO:0051188//cofactor biosynthetic process;GO:0035337//fatty-acyl-CoA metabolic process;GO:0044710//single-organism metabolic process;GO:0019752//carboxylic acid metabolic process;GO:0009058//biosynthetic…
372	gene16049	2.33333	99	0.00833333	0.445	5.27381	0.000400234	0.0131144	up	CHD5	PREDICTED: chromodomain-helicase-DNA-binding protein 5 isoform X1 [Ovis aries]	-	-	-	-	GO:0005622//intracellular;GO:0043226//organelle;GO:0043227//membrane-bounded organelle;GO:0043229//intracellular organelle;GO:0005623//cell;GO:0044464//cell part;GO:0043231//intracellular membrane-bounded organelle;GO:0044424//intracellular part	GO:0017111//nucleoside-triphosphatase activity;GO:0042393//histone binding;GO:0001883//purine nucleoside binding;GO:0016787//hydrolase activity;GO:0042623//ATPase activity, coupled;GO:0005488//binding;GO:0097159//organic cyclic compound binding;GO:0032550//purine ribonucleoside binding;GO:0016818//hydrolase activity, acting on acid anhydrides, in phosphorus-containing anhydrides;GO:0016462//pyrop…	GO:0016570//histone modification;GO:0009987//cellular process;GO:0071704//organic substance metabolic process;GO:0043170//macromolecule metabolic process;GO:0060255//regulation of macromolecule metabolic process;GO:0019219//regulation of nucleobase-containing compound metabolic process;GO:0050794//regulation of cellular process;GO:0008213//protein alkylation;GO:0009889//regulation of biosynthetic…
373	gene16056	235.833	108.167	2.38833	1.16167	-1.00025	0.00287041	0.0407182	down	DFFB	PREDICTED: DNA fragmentation factor subunit beta isoform X2 [Ovis aries]	Cellular Processes	Cell growth and death	ko04210//Apoptosis	K02311	-	-	-
374	gene16061	0.333333	64.3333	0.005	0.965	6.99958	0.00187707	0.0318	up	CCDC27	PREDICTED: coiled-coil domain-containing protein 27 isoform X1 [Ovis aries]	-	-	-	-	-	-	-
375	gene16069	0	200.167	0.001	4.23833	10.378	4.29982e-05	0.00391999	up	ACTRT2	PREDICTED: actin-related protein T2 [Ovis aries]	-	-	-	-	GO:0043226//organelle;GO:0043232//intracellular non-membrane-bounded organelle;GO:0043229//intracellular organelle;GO:0044424//intracellular part;GO:0005623//cell;GO:0044464//cell part;GO:0005622//intracellular;GO:0043228//non-membrane-bounded organelle	-	-
376	gene16076	5.16667	26.3333	0.243333	1.40167	2.80094	0.00305573	0.0421264	up	HES5	PREDICTED: transcription factor HES-5 isoform X1 [Ovis aries]	Environmental Information Processing	Signal transduction	ko04330//Notch signaling pathway	K06055	GO:0043227//membrane-bounded organelle;GO:0044424//intracellular part;GO:0044422//organelle part;GO:0005622//intracellular;GO:0044446//intracellular organelle part;GO:0043226//organelle;GO:0031981//nuclear lumen;GO:0070013//intracellular organelle lumen;GO:0043231//intracellular membrane-bounded organelle;GO:0044464//cell part;GO:0005634//nucleus;GO:0043229//intracellular organelle;GO:0031974//me…	GO:0003677//DNA binding;GO:0005515//protein binding;GO:0003676//nucleic acid binding;GO:0000982//transcription factor activity, RNA polymerase II core promoter proximal region sequence-specific binding;GO:0000981//RNA polymerase II transcription factor activity, sequence-specific DNA binding;GO:0097159//organic cyclic compound binding;GO:0044877//macromolecular complex binding;GO:1901363//heteroc…	GO:0080090//regulation of primary metabolic process;GO:0008284//positive regulation of cell proliferation;GO:0072080//nephron tubule development;GO:0071363//cellular response to growth factor stimulus;GO:0045595//regulation of cell differentiation;GO:2001141//regulation of RNA biosynthetic process;GO:0014003//oligodendrocyte development;GO:0030030//cell projection organization;GO:0050793//regulat…
377	gene16090	0.666667	38.6667	0.005	0.285	5.51793	0.0032616	0.0437373	up	CFAP74	PREDICTED: cilia- and flagella-associated protein 74 isoform X1 [Ovis aries]	-	-	-	-	-	-	-
378	gene16126	0.166667	32.1667	0.00166667	0.338333	6.65791	0.0023232	0.0360335	up	TTLL10	PREDICTED: LOW QUALITY PROTEIN: inactive polyglycylase TTLL10 isoform X2 [Ovis aries musimon]	-	-	-	-	GO:0043232//intracellular non-membrane-bounded organelle;GO:0005622//intracellular;GO:0015630//microtubule cytoskeleton;GO:0044424//intracellular part;GO:0005856//cytoskeleton;GO:0043228//non-membrane-bounded organelle;GO:0005623//cell;GO:0043226//organelle;GO:0043229//intracellular organelle;GO:0042995//cell projection;GO:0044464//cell part	GO:0070735//protein-glycine ligase activity;GO:0070739//protein-glutamic acid ligase activity;GO:0016874//ligase activity;GO:0016881//acid-amino acid ligase activity;GO:0016879//ligase activity, forming carbon-nitrogen bonds;GO:0003824//catalytic activity	GO:0044238//primary metabolic process;GO:0043412//macromolecule modification;GO:0044237//cellular metabolic process;GO:0019538//protein metabolic process;GO:0008152//metabolic process;GO:0071704//organic substance metabolic process;GO:0009987//cellular process;GO:0044260//cellular macromolecule metabolic process;GO:0036211//protein modification process;GO:0044267//cellular protein metabolic proce…
379	gene16132	1105.12	436.252	6.19	2.57667	-1.11636	0.000487474	0.0147734	down	AGRN	PREDICTED: agrin isoform X1 [Ovis aries]	Environmental Information Processing	Signaling molecules and interaction	ko04512//ECM-receptor interaction	K06254	GO:0005576//extracellular region;GO:0031012//extracellular matrix;GO:0043226//organelle;GO:0044464//cell part;GO:0044421//extracellular region part;GO:0005604//basement membrane;GO:0044424//intracellular part;GO:0005578//proteinaceous extracellular matrix;GO:0043230//extracellular organelle;GO:0016020//membrane;GO:0043227//membrane-bounded organelle;GO:0005623//cell;GO:0044420//extracellular matr…	GO:0005515//protein binding;GO:0005488//binding	GO:0050896//response to stimulus;GO:0044700//single organism signaling;GO:0023052//signaling;GO:0044699//single-organism process;GO:0007154//cell communication;GO:0007165//signal transduction;GO:0051716//cellular response to stimulus;GO:0050789//regulation of biological process;GO:0051668//localization within membrane;GO:0051179//localization;GO:0051641//cellular localization;GO:0044763//single-o…
380	gene16147	2633.67	4630.33	28.5533	52.705	1.01793	0.000390111	0.0129976	up	PLEKHM2	PREDICTED: pleckstrin homology domain-containing family M member 2 isoform X1 [Ovis aries]	-	-	-	-	-	GO:0005515//protein binding;GO:0008092//cytoskeletal protein binding;GO:0005488//binding	GO:0051179//localization;GO:0008104//protein localization;GO:0033036//macromolecule localization
381	gene16153	0	17.8333	0.001	0.295	6.91726	0.00161219	0.0291869	up	LOC101111210	PREDICTED: chymotrypsin-like elastase family member 2A [Ovis aries]	Organismal Systems	Digestive system	ko04974//Protein digestion and absorption;ko04972//Pancreatic secretion	K01346	-	-	-
382	gene16158	110.833	23.8333	1.07167	0.243333	-1.9667	4.30615e-05	0.00391999	down	LOC105616540	PREDICTED: kazrin-like [Ovis aries]	-	-	-	-	GO:0005911//cell-cell junction;GO:0030054//cell junction	-	-
383	gene16192	0	67.3333	0.001	1.68667	8.80907	0.00028907	0.0110686	up	LOC101112996	Kelch-like protein 20 [Tupaia chinensis]	-	-	-	-	GO:0031224//intrinsic component of membrane;GO:0044425//membrane part;GO:0016020//membrane	-	-
384	gene16229	0	97.1667	0.001	4.99667	9.33711	8.10402e-05	0.00543937	up	TEX35	PREDICTED: testis-expressed sequence 35 protein isoform X3 [Ovis aries]	-	-	-	-	GO:0005622//intracellular;GO:0043226//organelle;GO:0044424//intracellular part;GO:0043229//intracellular organelle;GO:0043227//membrane-bounded organelle;GO:0005623//cell;GO:0044464//cell part;GO:0043231//intracellular membrane-bounded organelle	-	-
385	gene16270	155.013	598.682	8.87667	34.425	2.21042	1.57588e-05	0.00216415	up	LOC101120934	-	-	-	-	-	-	-	-
386	gene1628	0.833333	71.1667	0.0133333	1.21833	6.10646	0.00037382	0.0127547	up	MAEL	PREDICTED: protein maelstrom homolog isoform X1 [Ovis aries]	-	-	-	-	-	-	-
387	gene1640	1138.5	1965	16.4617	30.055	1.01449	0.000289451	0.0110686	up	RCSD1	PREDICTED: LOW QUALITY PROTEIN: capZ-interacting protein isoform X1 [Ovis aries]	-	-	-	-	-	-	-
388	gene16437	25.5	7	1.75167	0.58	-1.65457	0.00227452	0.0356642	down	LOC105616624	-	-	-	-	-	-	-	-
389	gene16449	0	15.1667	0.001	0.758333	6.68874	0.00216443	0.0345648	up	LOC105616599	PREDICTED: LOW QUALITY PROTEIN: alpha-1,3-mannosyl-glycoprotein 4-beta-N-acetylglucosaminyltransferase-like protein MGAT4E [Ovis aries musimon]	-	-	-	-	-	GO:0016757//transferase activity, transferring glycosyl groups;GO:0016740//transferase activity;GO:0003824//catalytic activity	-
390	gene16473	361.667	618.667	19.5933	35.8483	1.01006	0.00163045	0.0293286	up	TIMM17A	PREDICTED: mitochondrial import inner membrane translocase subunit Tim17-A isoform X2 [Ovis aries musimon]	-	-	-	-	-	-	-
391	gene16482	52	10.1667	1.285	1.05667	-2.17163	7.23305e-05	0.00526902	down	PLCB1	PREDICTED: 1-phosphatidylinositol 4,5-bisphosphate phosphodiesterase beta-1 isoform X1 [Ovis aries]	Cellular Processes;Organismal Systems;Environmental Information Processing;Metabolism	Cellular commiunity;Nervous system;Excretory system;Sensory system;Digestive system;Circulatory system;Endocrine system;Signal transduction;Immune system;Environmental adaptation;Carbohydrate metabolism	ko04015//Rap1 signaling pathway;ko04020//Calcium signaling pathway;ko04022//cGMP - PKG signaling pathway;ko04062//Chemokine signaling pathway;ko04921//Oxytocin signaling pathway;ko04261//Adrenergic signaling in cardiomyocytes;ko04270//Vascular smooth muscle contraction;ko04310//Wnt signaling pathway;ko04611//Platelet activation;ko04728//Dopaminergic synapse;ko04071//Sphingolipid signaling pathway…	K05858	GO:0031967//organelle envelope;GO:0032991//macromolecular complex;GO:0005622//intracellular;GO:0000785//chromatin;GO:0043230//extracellular organelle;GO:0044427//chromosomal part;GO:0044464//cell part;GO:0043233//organelle lumen;GO:1903561//extracellular vesicle;GO:0016604//nuclear body;GO:0012505//endomembrane system;GO:0005635//nuclear envelope;GO:0044421//extracellular region part;GO:0031981//…	GO:0008289//lipid binding;GO:0046872//metal ion binding;GO:0016298//lipase activity;GO:0008081//phosphoric diester hydrolase activity;GO:1901981//phosphatidylinositol phosphate binding;GO:0005515//protein binding;GO:0043169//cation binding;GO:0035091//phosphatidylinositol binding;GO:0005488//binding;GO:0016788//hydrolase activity, acting on ester bonds;GO:1902936//phosphatidylinositol bisphosphat…	GO:0043087//regulation of GTPase activity;GO:0071310//cellular response to organic substance;GO:0007420//brain development;GO:0019953//sexual reproduction;GO:0046483//heterocycle metabolic process;GO:0031326//regulation of cellular biosynthetic process;GO:0044237//cellular metabolic process;GO:0034645//cellular macromolecule biosynthetic process;GO:0035556//intracellular signal transduction;GO:00…
392	gene16484	437.167	173	3.305	1.36833	-1.14047	0.000244102	0.0101462	down	PLCB4	PREDICTED: 1-phosphatidylinositol 4,5-bisphosphate phosphodiesterase beta-4 isoform X1 [Ovis aries]	Cellular Processes;Organismal Systems;Environmental Information Processing;Metabolism	Cellular commiunity;Nervous system;Excretory system;Sensory system;Digestive system;Circulatory system;Endocrine system;Signal transduction;Immune system;Environmental adaptation;Carbohydrate metabolism	ko04015//Rap1 signaling pathway;ko04020//Calcium signaling pathway;ko04022//cGMP - PKG signaling pathway;ko04062//Chemokine signaling pathway;ko04921//Oxytocin signaling pathway;ko04261//Adrenergic signaling in cardiomyocytes;ko04270//Vascular smooth muscle contraction;ko04310//Wnt signaling pathway;ko04611//Platelet activation;ko04728//Dopaminergic synapse;ko04071//Sphingolipid signaling pathway…	K05858	GO:0042995//cell projection;GO:0005783//endoplasmic reticulum;GO:0005737//cytoplasm;GO:0005623//cell;GO:0043226//organelle;GO:0043005//neuron projection;GO:0060076//excitatory synapse;GO:0043229//intracellular organelle;GO:0043231//intracellular membrane-bounded organelle;GO:0097458//neuron part;GO:0044444//cytoplasmic part;GO:0043227//membrane-bounded organelle;GO:0044424//intracellular part;GO:…	GO:0043169//cation binding;GO:0043167//ion binding;GO:0046872//metal ion binding;GO:0016787//hydrolase activity;GO:0003824//catalytic activity;GO:0005488//binding;GO:0042578//phosphoric ester hydrolase activity;GO:0016788//hydrolase activity, acting on ester bonds	GO:0044238//primary metabolic process;GO:0044763//single-organism cellular process;GO:0050896//response to stimulus;GO:0071704//organic substance metabolic process;GO:0051716//cellular response to stimulus;GO:0007154//cell communication;GO:0023052//signaling;GO:0009987//cellular process;GO:0044699//single-organism process;GO:0065007//biological regulation;GO:0044700//single organism signaling;GO:…
393	gene16489	0	28.1667	0.001	0.178333	7.56552	0.000335114	0.0119604	up	ANKEF1	PREDICTED: ankyrin repeat and EF-hand domain-containing protein 1 isoform X1 [Ovis aries]	-	-	-	-	-	-	-
394	gene165	340.833	110.667	24.9167	8.79167	-1.35256	0.000265154	0.0106464	down	EVA1B	PREDICTED: protein eva-1 homolog B isoform X1 [Ovis aries]	-	-	-	-	-	-	-
395	gene16509	85.1667	27.5	1.11667	0.371667	-1.59771	0.00230209	0.0359052	down	ESF1	PREDICTED: ESF1 homolog isoform X3 [Ovis aries]	-	-	-	-	GO:0005623//cell;GO:0043231//intracellular membrane-bounded organelle;GO:0044424//intracellular part;GO:0043229//intracellular organelle;GO:0005622//intracellular;GO:0043227//membrane-bounded organelle;GO:0044464//cell part;GO:0043226//organelle	GO:1901363//heterocyclic compound binding;GO:0097159//organic cyclic compound binding;GO:0005488//binding;GO:0003723//RNA binding;GO:0003676//nucleic acid binding	-
396	gene1652	0	24.6667	0.001	0.703333	7.36948	0.00141847	0.0271671	up	LOC101111513	PREDICTED: alpha-1,3-mannosyl-glycoprotein 4-beta-N-acetylglucosaminyltransferase C-like isoform X1 [Ovis aries]	-	-	-	-	-	-	-
397	gene16532	358.833	128	2.71833	1.01333	-1.40556	0.000260128	0.0105387	down	LOC106991516	-	-	-	-	-	-	-	-
398	gene16534	137.728	328.62	7.605	19.465	1.43901	9.36097e-05	0.00597252	up	LOC101114294	PREDICTED: LOW QUALITY PROTEIN: phosphoglycerate mutase 1-like [Ovis aries]	Organismal Systems;Metabolism	Amino acid metabolism;Global and Overview;Carbohydrate metabolism;Endocrine system	ko01200//Carbon metabolism;ko04922//Glucagon signaling pathway;ko01230//Biosynthesis of amino acids;ko00010//Glycolysis / Gluconeogenesis;ko00260//Glycine, serine and threonine metabolism	K01834	-	-	-
399	gene16555	599.5	2035.67	5.94833	21.0933	1.82369	6.66886e-06	0.00120927	up	ECHDC3	PREDICTED: enoyl-CoA hydratase domain-containing protein 3, mitochondrial isoform X3 [Ovis aries musimon]	-	-	-	-	GO:0044464//cell part;GO:0043226//organelle;GO:0044424//intracellular part;GO:0043231//intracellular membrane-bounded organelle;GO:0043229//intracellular organelle;GO:0005622//intracellular;GO:0005623//cell;GO:0043227//membrane-bounded organelle	-	-
400	gene1660	0.166667	20.8333	0.00333333	0.395	6.00332	0.00185937	0.0317449	up	C1H21orf140	hCG2041591, partial [Homo sapiens]	-	-	-	-	-	-	-
401	gene16613	0.666667	52.1667	0.0133333	0.923333	5.82984	0.00192621	0.0322975	up	SPAG6	sperm-associated antigen 6 [Bos taurus]	-	-	-	-	GO:0044446//intracellular organelle part;GO:0043232//intracellular non-membrane-bounded organelle;GO:0043227//membrane-bounded organelle;GO:0005930//axoneme;GO:0044441//ciliary part;GO:0044424//intracellular part;GO:0044464//cell part;GO:0005622//intracellular;GO:0043226//organelle;GO:0044447//axoneme part;GO:0015630//microtubule cytoskeleton;GO:0005623//cell;GO:0043228//non-membrane-bounded orga…	-	GO:0032502//developmental process;GO:0048731//system development;GO:0016043//cellular component organization;GO:0040011//locomotion;GO:0022414//reproductive process;GO:0006928//movement of cell or subcellular component;GO:0060322//head development;GO:0009987//cellular process;GO:0048856//anatomical structure development;GO:0044767//single-organism developmental process;GO:0048870//cell motility;G…
402	gene16617	0	17.5	0.001	0.085	6.88006	0.00261524	0.0385345	up	ARMC3	PREDICTED: armadillo repeat-containing protein 3 isoform X1 [Ovis aries]	-	-	-	-	-	-	-
403	gene16632	65.8333	23.1667	1.35	0.506667	-1.34369	0.00382622	0.048036	down	PRTFDC1	PREDICTED: phosphoribosyltransferase domain-containing protein 1 isoform X3 [Ovis aries]	-	-	-	-	-	-	-
404	gene16657	48	118.5	2.02667	5.30833	1.56526	0.000158857	0.00795058	up	CDNF	PREDICTED: cerebral dopamine neurotrophic factor isoform X1 [Ovis aries]	-	-	-	-	-	-	-
405	gene16661	0	28	0.001	2.90667	7.55064	0.00114974	0.0241471	up	MEIG1	PREDICTED: meiosis expressed gene 1 protein homolog isoform X1 [Ovis aries]	-	-	-	-	GO:0044464//cell part;GO:0043227//membrane-bounded organelle;GO:0043231//intracellular membrane-bounded organelle;GO:0043226//organelle;GO:0044424//intracellular part;GO:0043229//intracellular organelle;GO:0005623//cell;GO:0005622//intracellular	-	-
406	gene16681	127	37.5	0.538333	0.161667	-1.56026	0.00149025	0.0279464	down	TMEM236	PREDICTED: transmembrane protein 236 [Ovis aries]	-	-	-	-	-	-	-
407	gene167	159.167	335.685	1.97333	4.39167	1.35924	2.96708e-05	0.0031921	up	STK40	PREDICTED: serine/threonine-protein kinase 40 isoform X1 [Ovis aries]	-	-	-	-	GO:0043231//intracellular membrane-bounded organelle;GO:0044424//intracellular part;GO:0044428//nuclear part;GO:0031974//membrane-enclosed lumen;GO:0043229//intracellular organelle;GO:0043233//organelle lumen;GO:0005622//intracellular;GO:0044464//cell part;GO:0044446//intracellular organelle part;GO:0043226//organelle;GO:0070013//intracellular organelle lumen;GO:0005623//cell;GO:0044422//organell…	GO:0001883//purine nucleoside binding;GO:0016740//transferase activity;GO:1901363//heterocyclic compound binding;GO:0016772//transferase activity, transferring phosphorus-containing groups;GO:0003824//catalytic activity;GO:0004672//protein kinase activity;GO:0005488//binding;GO:0001882//nucleoside binding;GO:0097367//carbohydrate derivative binding;GO:0097159//organic cyclic compound binding;GO:0…	GO:0009887//animal organ morphogenesis;GO:0006464//cellular protein modification process;GO:0048731//system development;GO:0019538//protein metabolic process;GO:0044710//single-organism metabolic process;GO:0044267//cellular protein metabolic process;GO:0009653//anatomical structure morphogenesis;GO:0044238//primary metabolic process;GO:0060541//respiratory system development;GO:0044042//glucan m…
408	gene16707	0	21.5	0.001	1.88	7.1796	0.00107876	0.0233028	up	LOC101117350	PREDICTED: lysozyme-like protein 1 [Ovis aries]	-	-	-	-	-	GO:0016787//hydrolase activity;GO:0003824//catalytic activity	-
409	gene16730	10.3333	285	0.131667	4.20333	4.61029	0.000159825	0.00795058	up	LOC101119236	PREDICTED: sodium- and chloride-dependent glycine transporter 1 isoform X2 [Ovis aries]	-	-	-	-	-	-	-
410	gene16735	0	38.3333	0.001	5.61167	8.00391	0.000392437	0.0129976	up	BANF2	barrier-to-autointegration factor-like protein [Bos taurus]	-	-	-	-	GO:0044424//intracellular part;GO:0005622//intracellular;GO:0043231//intracellular membrane-bounded organelle;GO:0043227//membrane-bounded organelle;GO:0005623//cell;GO:0044464//cell part;GO:0043226//organelle;GO:0043229//intracellular organelle	-	-
411	gene16786	0	54.3333	0.001	3.80667	8.50087	0.00039344	0.0129976	up	LOC101103584	PREDICTED: probable cystatin-16 isoform X1 [Ovis aries]	-	-	-	-	-	GO:0030234//enzyme regulator activity;GO:0004857//enzyme inhibitor activity;GO:0098772//molecular function regulator	GO:0050790//regulation of catalytic activity;GO:0051336//regulation of hydrolase activity;GO:0051346//negative regulation of hydrolase activity;GO:0043086//negative regulation of catalytic activity;GO:0031324//negative regulation of cellular metabolic process;GO:0050789//regulation of biological process;GO:0048519//negative regulation of biological process;GO:0031323//regulation of cellular metab…
412	gene16788	0	95.6667	0.001	7.31833	9.31558	0.000101863	0.00612404	up	LOC101104772	PREDICTED: cystatin-13-like [Ovis aries]	-	-	-	-	-	GO:0030234//enzyme regulator activity;GO:0004857//enzyme inhibitor activity;GO:0098772//molecular function regulator	GO:0065007//biological regulation;GO:0050789//regulation of biological process;GO:0048519//negative regulation of biological process;GO:0032268//regulation of cellular protein metabolic process;GO:0031323//regulation of cellular metabolic process;GO:0009892//negative regulation of metabolic process;GO:0043086//negative regulation of catalytic activity;GO:0030162//regulation of proteolysis;GO:0032…
413	gene16790	0.666667	146.333	0.015	3.92	7.41989	9.71933e-05	0.00607053	up	LOC101105017	PREDICTED: cystatin-9-like isoform X2 [Ovis aries musimon]	-	-	-	-	GO:0016020//membrane	GO:0098772//molecular function regulator;GO:0004857//enzyme inhibitor activity;GO:0030234//enzyme regulator activity	GO:0048523//negative regulation of cellular process;GO:0050794//regulation of cellular process;GO:0032269//negative regulation of cellular protein metabolic process;GO:0065009//regulation of molecular function;GO:0010466//negative regulation of peptidase activity;GO:0048519//negative regulation of biological process;GO:0019222//regulation of metabolic process;GO:0065007//biological regulation;GO:…
414	gene16808	489.255	1009.6	17.81	38.6683	1.23328	3.35107e-05	0.00336377	up	GDI2	rab GDP dissociation inhibitor beta [Ovis aries]	-	-	-	-	GO:0005622//intracellular;GO:0044424//intracellular part;GO:0005912//adherens junction;GO:0043227//membrane-bounded organelle;GO:0043229//intracellular organelle;GO:0043231//intracellular membrane-bounded organelle;GO:0030054//cell junction;GO:0043226//organelle;GO:0043230//extracellular organelle;GO:0044421//extracellular region part;GO:0030055//cell-substrate junction;GO:0070161//anchoring junc…	GO:0098772//molecular function regulator;GO:0003824//catalytic activity;GO:0003723//RNA binding;GO:0008047//enzyme activator activity;GO:0005092//GDP-dissociation inhibitor activity;GO:0003676//nucleic acid binding;GO:0030695//GTPase regulator activity;GO:0097159//organic cyclic compound binding;GO:0030234//enzyme regulator activity;GO:1901363//heterocyclic compound binding;GO:0060589//nucleoside…	GO:0065007//biological regulation;GO:0051716//cellular response to stimulus;GO:0044700//single organism signaling;GO:0007154//cell communication;GO:0051336//regulation of hydrolase activity;GO:0065009//regulation of molecular function;GO:0009987//cellular process;GO:0050794//regulation of cellular process;GO:0050790//regulation of catalytic activity;GO:0050789//regulation of biological process;GO…
415	gene1682	516.832	188.167	4.74167	1.78833	-1.3913	0.00054265	0.0155901	down	PAXBP1	PREDICTED: PAX3- and PAX7-binding protein 1 isoform X2 [Ovis aries musimon]	-	-	-	-	GO:0043227//membrane-bounded organelle;GO:0043226//organelle;GO:0043231//intracellular membrane-bounded organelle;GO:0005622//intracellular;GO:0044424//intracellular part;GO:0005737//cytoplasm;GO:0005623//cell;GO:0044444//cytoplasmic part;GO:0043229//intracellular organelle;GO:0044464//cell part	GO:0005488//binding;GO:0005515//protein binding;GO:0001071//nucleic acid binding transcription factor activity	GO:0009058//biosynthetic process;GO:0043933//macromolecular complex subunit organization;GO:0071840//cellular component organization or biogenesis;GO:0009987//cellular process;GO:0034645//cellular macromolecule biosynthetic process;GO:0043170//macromolecule metabolic process;GO:0009059//macromolecule biosynthetic process;GO:0043414//macromolecule methylation;GO:0008152//metabolic process;GO:00330…
416	gene16899	612.5	1318.5	10.2283	21.5417	1.34506	1.4281e-05	0.00204528	up	MAVS	PREDICTED: mitochondrial antiviral-signaling protein isoform X3 [Ovis aries]	Organismal Systems	Immune system	ko04622//RIG-I-like receptor signaling pathway;ko04623//Cytosolic DNA-sensing pathway	K12648	-	-	-
417	gene16934	0.333333	35.5	0.02	2.265	6.02912	0.00179477	0.0311625	up	C13H20orf141	chromosome 20 open reading frame 141 [Macaca mulatta]	-	-	-	-	GO:0044425//membrane part;GO:0016020//membrane;GO:0031224//intrinsic component of membrane	-	-
418	gene16935	631.167	245.667	11.2933	4.63	-1.10208	0.00011584	0.00665733	down	CPXM1	PREDICTED: probable carboxypeptidase X1 isoform X1 [Ovis aries]	-	-	-	-	-	-	-
419	gene16963	0	19.8333	0.001	0.36	7.0583	0.00210465	0.0339573	up	LOC105606235	-	-	-	-	-	-	-	-
420	gene16967	105.333	37	1.45	0.436667	-1.34144	0.00278982	0.0400058	down	OPRL1	PREDICTED: nociceptin receptor isoform X3 [Ovis aries]	Environmental Information Processing	Signaling molecules and interaction	ko04080//Neuroactive ligand-receptor interaction	K04216	GO:0005623//cell;GO:0031224//intrinsic component of membrane;GO:0016020//membrane;GO:0071944//cell periphery;GO:0044464//cell part;GO:0044444//cytoplasmic part;GO:0005622//intracellular;GO:0044425//membrane part;GO:0005886//plasma membrane;GO:0005737//cytoplasm;GO:0044424//intracellular part	GO:0008528//G-protein coupled peptide receptor activity;GO:0001653//peptide receptor activity;GO:0038023//signaling receptor activity;GO:0099600//transmembrane receptor activity;GO:0004871//signal transducer activity;GO:0004888//transmembrane signaling receptor activity;GO:0004872//receptor activity;GO:0004930//G-protein coupled receptor activity;GO:0060089//molecular transducer activity	GO:0050877//neurological system process;GO:0032501//multicellular organismal process;GO:0072503//cellular divalent inorganic cation homeostasis;GO:0030003//cellular cation homeostasis;GO:0055065//metal ion homeostasis;GO:0072507//divalent inorganic cation homeostasis;GO:0044699//single-organism process;GO:0006873//cellular ion homeostasis;GO:0007154//cell communication;GO:0009987//cellular proces…
421	gene16968	0.166667	16.6667	0.00333333	0.388333	5.6647	0.00259935	0.0384917	up	LKAAEAR1	PREDICTED: protein LKAAEAR1 isoform X3 [Bos taurus]	-	-	-	-	-	-	-
422	gene16979	5.83333	81.1667	0.0766667	1.13	3.65946	5.27688e-05	0.00442726	up	ABHD16B	PREDICTED: LOW QUALITY PROTEIN: abhydrolase domain-containing protein 16B [Ovis aries]	-	-	-	-	-	-	-
423	gene16988	0.333333	137.333	0.0133333	5.85167	8.05688	0.000170101	0.0082252	up	C13H20orf195	cDNA sequence BC051628, isoform CRA_b, partial [Mus musculus]	-	-	-	-	-	-	-
424	gene17007	40	200.667	0.515	2.79	2.76544	0.000199523	0.00890132	up	SLCO4A1	PREDICTED: LOW QUALITY PROTEIN: solute carrier organic anion transporter family member 4A1 isoform X1 [Ovis aries]	-	-	-	-	-	-	-
425	gene17014	2781.5	1146	10.16	4.39667	-1.06469	0.000459343	0.0143184	down	LAMA5	PREDICTED: laminin subunit alpha-5 isoform X2 [Ovis aries musimon]	Cellular Processes;Environmental Information Processing	Cellular commiunity;Signal transduction;Signaling molecules and interaction	ko04151//PI3K-Akt signaling pathway;ko04510//Focal adhesion;ko04512//ECM-receptor interaction	K06240	GO:0044424//intracellular part;GO:0005578//proteinaceous extracellular matrix;GO:0031982//vesicle;GO:0031012//extracellular matrix;GO:0043231//intracellular membrane-bounded organelle;GO:0005605//basal lamina;GO:0005604//basement membrane;GO:0044421//extracellular region part;GO:0005622//intracellular;GO:0043256//laminin complex;GO:0043234//protein complex;GO:0043229//intracellular organelle;GO:0…	GO:0005102//receptor binding;GO:0005515//protein binding;GO:0005488//binding	GO:0007165//signal transduction;GO:0022607//cellular component assembly;GO:0007154//cell communication;GO:0009888//tissue development;GO:1902580//single-organism cellular localization;GO:0071840//cellular component organization or biogenesis;GO:0044802//single-organism membrane organization;GO:0033036//macromolecule localization;GO:0032989//cellular component morphogenesis;GO:0042476//odontogenes…
426	gene17022	273	666.167	7.12333	18.8283	1.47164	2.00991e-08	1.54187e-05	up	LSM14B	PREDICTED: protein LSM14 homolog B isoform X1 [Ovis aries]	-	-	-	-	GO:0005622//intracellular;GO:0044464//cell part;GO:0005623//cell;GO:0044424//intracellular part	GO:1901363//heterocyclic compound binding;GO:0003723//RNA binding;GO:0097159//organic cyclic compound binding;GO:0003676//nucleic acid binding;GO:0005488//binding	GO:0032501//multicellular organismal process;GO:0044707//single-multicellular organism process;GO:0044699//single-organism process
427	gene17028	100.833	278.833	2.00333	5.86167	1.69887	3.7133e-05	0.0035681	up	PPP1R3D	PREDICTED: protein phosphatase 1 regulatory subunit 3D [Ovis aries]	Organismal Systems	Endocrine system	ko04910//Insulin signaling pathway	K07189	-	-	GO:0044237//cellular metabolic process;GO:0044264//cellular polysaccharide metabolic process;GO:0071704//organic substance metabolic process;GO:0005976//polysaccharide metabolic process;GO:0044042//glucan metabolic process;GO:0044238//primary metabolic process;GO:0043170//macromolecule metabolic process;GO:0044262//cellular carbohydrate metabolic process;GO:0044260//cellular macromolecule metabol…
428	gene17049	0	76.1667	0.001	6.14	8.98628	0.000246287	0.0101797	up	C13H20orf85	chromosome 20 open reading frame 85 [Macaca mulatta]	-	-	-	-	-	-	-
429	gene17052	4.53833	0.166667	0.261667	0.00666667	-3.81171	0.00212554	0.0342075	down	LOC105606212	-	-	-	-	-	-	-	-
430	gene17056	0	13	0.001	0.146667	6.46151	0.00250055	0.0374582	up	CTCFL	PREDICTED: transcriptional repressor CTCFL isoform X2 [Ovis aries]	-	-	-	-	GO:0043229//intracellular organelle;GO:0043231//intracellular membrane-bounded organelle;GO:0043226//organelle;GO:0005622//intracellular;GO:0044424//intracellular part;GO:0043227//membrane-bounded organelle;GO:0005623//cell;GO:0044464//cell part	GO:0001071//nucleic acid binding transcription factor activity;GO:0003676//nucleic acid binding;GO:1990837//sequence-specific double-stranded DNA binding;GO:1901363//heterocyclic compound binding;GO:0005488//binding;GO:0043169//cation binding;GO:0097159//organic cyclic compound binding;GO:0003690//double-stranded DNA binding;GO:0003700//transcription factor activity, sequence-specific DNA binding…	GO:0044238//primary metabolic process;GO:0006807//nitrogen compound metabolic process;GO:0006351//transcription, DNA-templated;GO:0032259//methylation;GO:1901360//organic cyclic compound metabolic process;GO:0060255//regulation of macromolecule metabolic process;GO:0032774//RNA biosynthetic process;GO:0034641//cellular nitrogen compound metabolic process;GO:0044237//cellular metabolic process;GO:…
431	gene17062	0	126.333	0.001	11.6683	9.71546	7.20421e-05	0.00526902	up	LOC101118805	PREDICTED: protein FAM209A [Ovis aries]	-	-	-	-	GO:0016020//membrane;GO:0031224//intrinsic component of membrane;GO:0044425//membrane part	-	-
432	gene17085	0	32.8333	0.001	0.688333	7.77851	0.000874236	0.0207136	up	SLC52A3	PREDICTED: solute carrier family 52, riboflavin transporter, member 3 isoform X1 [Ovis aries]	Organismal Systems	Digestive system	ko04977//Vitamin digestion and absorption	K14620	GO:0071944//cell periphery;GO:0016020//membrane;GO:0031224//intrinsic component of membrane;GO:0005886//plasma membrane;GO:0044464//cell part;GO:0044425//membrane part;GO:0005623//cell	GO:0051183//vitamin transporter activity;GO:0005215//transporter activity	GO:0051234//establishment of localization;GO:0050896//response to stimulus;GO:0009628//response to abiotic stimulus;GO:0051179//localization;GO:0071702//organic substance transport;GO:0032501//multicellular organismal process;GO:0007600//sensory perception;GO:0006810//transport;GO:0015711//organic anion transport;GO:0050877//neurological system process;GO:0050954//sensory perception of mechanical…
433	gene17113	656.5	1204.33	16.0583	37.4517	1.11349	0.000132529	0.00713587	up	BCL2L1	bcl-2-like protein 1 [Ovis aries]	Cellular Processes;Environmental Information Processing	Cell growth and death;Signal transduction	ko04151//PI3K-Akt signaling pathway;ko04014//Ras signaling pathway;ko04630//Jak-STAT signaling pathway;ko04064//NF-kappa B signaling pathway;ko04210//Apoptosis	K04570	-	-	-
434	gene17117	620.462	1173.31	12.0283	23.4867	1.02577	0.00154863	0.0285994	up	DUSP15	PREDICTED: dual specificity protein phosphatase 15 isoform X2 [Ovis aries musimon]	-	-	-	-	-	-	-
435	gene17140	0	23.5	0.001	1.07	7.30029	0.00155639	0.0286075	up	SUN5	PREDICTED: SUN domain-containing protein 5 [Ovis aries]	-	-	-	-	GO:0016020//membrane;GO:0044425//membrane part;GO:0031224//intrinsic component of membrane	-	-
436	gene17153	0	78.1667	0.001	4.385	9.02355	0.000236702	0.00994814	up	BPIFA3	PREDICTED: BPI fold-containing family A member 3 isoform X1 [Ovis aries]	-	-	-	-	-	-	-
437	gene17167	2.33333	345.167	0.0233333	3.83667	6.97917	3.07938e-05	0.00326861	up	C13H20orf144	mCG3690, isoform CRA_b, partial [Mus musculus]	-	-	-	-	-	-	-
438	gene17199	800.667	1522.67	14.925	29.82	1.16024	7.59931e-05	0.00529011	up	LOC101116076	PREDICTED: ubiquinol-cytochrome-c reductase complex assembly factor 1 [Ovis aries]	-	-	-	-	-	-	-
439	gene1720	168.5	341.333	5.13333	10.76	1.30679	0.000619495	0.0169251	up	MAP3K7CL	PREDICTED: MAP3K7 C-terminal-like protein [Capra hircus]	-	-	-	-	-	-	-
440	gene17203	0	47.8333	0.001	1.19333	8.31795	0.000475507	0.0145557	up	C13H20orf173	LOC788133 protein [Bos taurus]	-	-	-	-	-	-	-
441	gene17217	1.83333	20.1667	0.05	0.563333	3.31921	0.00109477	0.0234438	up	CNBD2	PREDICTED: cyclic nucleotide-binding domain-containing protein 2 isoform X1 [Ovis aries]	-	-	-	-	-	GO:0005488//binding;GO:0097159//organic cyclic compound binding;GO:0000166//nucleotide binding;GO:0036094//small molecule binding;GO:1901265//nucleoside phosphate binding;GO:0030551//cyclic nucleotide binding;GO:1901363//heterocyclic compound binding	GO:0007276//gamete generation;GO:0000003//reproduction;GO:0044702//single organism reproductive process;GO:0044703//multi-organism reproductive process;GO:0022414//reproductive process;GO:0048232//male gamete generation;GO:0032504//multicellular organism reproduction;GO:0019953//sexual reproduction;GO:0051704//multi-organism process;GO:0048609//multicellular organismal reproductive process;GO:003…
442	gene1728	300.683	110.138	3.20333	1.23	-1.34103	0.00407112	0.0496955	down	LOC105611820	PREDICTED: protein NYNRIN-like isoform X1 [Ovis aries]	-	-	-	-	-	-	-
443	gene17291	0	115.167	0.001	7.19333	9.58233	7.97657e-05	0.0053902	up	GTSF1L	PREDICTED: gametocyte-specific factor 1-like [Ovis aries]	-	-	-	-	-	-	-
444	gene17300	211.667	515.333	2.54167	6.54	1.51791	2.53462e-05	0.00287833	up	FITM2	PREDICTED: fat storage-inducing transmembrane protein 2 [Ovis aries]	-	-	-	-	-	-	-
445	gene17323	2079.5	4474.33	38.985	86.8283	1.39715	0.000983072	0.0219725	up	SDC4	PREDICTED: syndecan-4 isoform X1 [Ovis aries]	Environmental Information Processing	Signaling molecules and interaction	ko04514//Cell adhesion molecules (CAMs);ko04512//ECM-receptor interaction	K16338	GO:0044421//extracellular region part;GO:0031982//vesicle;GO:0043226//organelle;GO:1903561//extracellular vesicle;GO:0044464//cell part;GO:0031224//intrinsic component of membrane;GO:0016020//membrane;GO:0005576//extracellular region;GO:0044425//membrane part;GO:0005623//cell;GO:0043230//extracellular organelle;GO:0043227//membrane-bounded organelle	GO:0004872//receptor activity;GO:0004871//signal transducer activity;GO:0060089//molecular transducer activity;GO:0038023//signaling receptor activity	GO:0044763//single-organism cellular process;GO:0016043//cellular component organization;GO:0060627//regulation of vesicle-mediated transport;GO:0050794//regulation of cellular process;GO:0048522//positive regulation of cellular process;GO:0006950//response to stress;GO:0017157//regulation of exocytosis;GO:0051047//positive regulation of secretion;GO:0048870//cell motility;GO:0050789//regulation …
446	gene17326	205.833	378.667	2.06	4.015	1.12111	6.25225e-05	0.00487458	up	PIGT	PREDICTED: LOW QUALITY PROTEIN: GPI transamidase component PIG-T isoform X1 [Ovis aries]	Metabolism	Glycan biosynthesis and metabolism	ko00563//Glycosylphosphatidylinositol(GPI)-anchor biosynthesis	K05292	-	-	-
447	gene17343	0	48.8333	0.001	2.735	8.34764	0.000466229	0.0143999	up	LOC101114042	PREDICTED: eppin isoform X1 [Ovis aries]	-	-	-	-	GO:0005622//intracellular;GO:0044424//intracellular part;GO:0044464//cell part;GO:0005623//cell	GO:0030234//enzyme regulator activity;GO:0004857//enzyme inhibitor activity;GO:0004866//endopeptidase inhibitor activity;GO:0098772//molecular function regulator;GO:0030414//peptidase inhibitor activity;GO:0061134//peptidase regulator activity;GO:0061135//endopeptidase regulator activity	GO:0044092//negative regulation of molecular function;GO:0048519//negative regulation of biological process;GO:0050789//regulation of biological process;GO:0048523//negative regulation of cellular process;GO:0060255//regulation of macromolecule metabolic process;GO:0019222//regulation of metabolic process;GO:0051246//regulation of protein metabolic process;GO:0065009//regulation of molecular func…
448	gene17354	25.6667	91.3333	1.33667	5.155	1.82077	0.00299922	0.0416802	up	WFDC3	PREDICTED: WAP four-disulfide core domain protein 3 [Ovis aries]	-	-	-	-	-	GO:0004857//enzyme inhibitor activity;GO:0030234//enzyme regulator activity;GO:0098772//molecular function regulator	GO:0050794//regulation of cellular process;GO:0060255//regulation of macromolecule metabolic process;GO:0010605//negative regulation of macromolecule metabolic process;GO:0032268//regulation of cellular protein metabolic process;GO:0019222//regulation of metabolic process;GO:0080090//regulation of primary metabolic process;GO:0031324//negative regulation of cellular metabolic process;GO:0051248//…
449	gene17368	3	30.6667	0.0566667	0.62	3.29428	0.000124056	0.00690114	up	MMP9	PREDICTED: LOW QUALITY PROTEIN: matrix metalloproteinase-9 [Ovis aries]	Organismal Systems;Environmental Information Processing	Signal transduction;Immune system;Endocrine system	ko04670//Leukocyte transendothelial migration;ko04668//TNF signaling pathway;ko04915//Estrogen signaling pathway	K01403	GO:0031982//vesicle;GO:0044421//extracellular region part;GO:1903561//extracellular vesicle;GO:0005576//extracellular region;GO:0043226//organelle;GO:0043227//membrane-bounded organelle;GO:0031012//extracellular matrix;GO:0043230//extracellular organelle	GO:0008233//peptidase activity;GO:0016787//hydrolase activity;GO:0005488//binding;GO:0043169//cation binding;GO:0005515//protein binding;GO:0043167//ion binding;GO:0003824//catalytic activity;GO:0046914//transition metal ion binding;GO:0046872//metal ion binding;GO:0004175//endopeptidase activity;GO:0070011//peptidase activity, acting on L-amino acid peptides	GO:0007492//endoderm development;GO:0032409//regulation of transporter activity;GO:0065009//regulation of molecular function;GO:0010466//negative regulation of peptidase activity;GO:0006915//apoptotic process;GO:0032410//negative regulation of transporter activity;GO:0050794//regulation of cellular process;GO:0051346//negative regulation of hydrolase activity;GO:0051049//regulation of transport;G…
450	gene17423	0.333333	38.5	0.00666667	0.946667	6.21374	0.00149423	0.0279516	up	KCNG1	PREDICTED: potassium voltage-gated channel subfamily G member 1 [Ovis aries]	-	-	-	-	-	-	-
451	gene17448	11030.2	20385.2	475.003	932.023	1.11406	0.000370621	0.0127034	up	LOC101113001	PREDICTED: cytochrome b-c1 complex subunit Rieske, mitochondrial [Ovis aries]	Organismal Systems;Metabolism	Energy metabolism;Circulatory system	ko00190//Oxidative phosphorylation;ko04260//Cardiac muscle contraction	K00411	GO:0031224//intrinsic component of membrane;GO:0005737//cytoplasm;GO:0005740//mitochondrial envelope;GO:0044422//organelle part;GO:0043227//membrane-bounded organelle;GO:0005623//cell;GO:0043229//intracellular organelle;GO:0031975//envelope;GO:0019866//organelle inner membrane;GO:0005622//intracellular;GO:0044425//membrane part;GO:0016020//membrane;GO:0031090//organelle membrane;GO:0044446//intra…	GO:0043169//cation binding;GO:0005215//transporter activity;GO:0022891//substrate-specific transmembrane transporter activity;GO:0016491//oxidoreductase activity;GO:0022890//inorganic cation transmembrane transporter activity;GO:0022892//substrate-specific transporter activity;GO:0051536//iron-sulfur cluster binding;GO:0051540//metal cluster binding;GO:0005515//protein binding;GO:0008324//cation …	GO:1902578//single-organism localization;GO:0051179//localization;GO:0006811//ion transport;GO:0006818//hydrogen transport;GO:0006810//transport;GO:0044710//single-organism metabolic process;GO:0015672//monovalent inorganic cation transport;GO:0042221//response to chemical;GO:0051234//establishment of localization;GO:0009719//response to endogenous stimulus;GO:0008152//metabolic process;GO:001599…
452	gene17465	2090.5	3743	26.265	49.075	1.03953	0.000854087	0.020365	up	AARS	PREDICTED: alanine--tRNA ligase, cytoplasmic [Ovis aries]	Genetic Information Processing	Translation	ko00970//Aminoacyl-tRNA biosynthesis	K01872	-	-	-
453	gene17535	0.5	7.83333	0.0116667	0.215	4.15834	0.00345145	0.0455167	up	BCO1	PREDICTED: beta,beta-carotene 15,15'-monooxygenase [Ovis aries]	Metabolism	Metabolism of cofactors and vitamins	ko00830//Retinol metabolism	K00515	-	GO:0016701//oxidoreductase activity, acting on single donors with incorporation of molecular oxygen;GO:0051213//dioxygenase activity;GO:0016702//oxidoreductase activity, acting on single donors with incorporation of molecular oxygen, incorporation of two atoms of oxygen;GO:0016491//oxidoreductase activity;GO:0003824//catalytic activity	GO:0006720//isoprenoid metabolic process;GO:0044255//cellular lipid metabolic process;GO:0044237//cellular metabolic process;GO:0044699//single-organism process;GO:0008152//metabolic process;GO:0016101//diterpenoid metabolic process;GO:0044710//single-organism metabolic process;GO:0044763//single-organism cellular process;GO:0006629//lipid metabolic process;GO:0009987//cellular process;GO:0044238…
454	gene17552	143.5	256.667	3.665	6.87333	1.05689	0.00361034	0.0466543	up	OSGIN1	PREDICTED: LOW QUALITY PROTEIN: oxidative stress-induced growth inhibitor 1 isoform X1 [Ovis aries]	-	-	-	-	-	GO:0003824//catalytic activity	GO:0012501//programmed cell death;GO:0008219//cell death;GO:0044710//single-organism metabolic process;GO:0044763//single-organism cellular process;GO:0006915//apoptotic process;GO:0040007//growth;GO:0016049//cell growth;GO:0009987//cellular process;GO:0008152//metabolic process;GO:0044699//single-organism process
455	gene17557	0.333333	397.167	0.00666667	7.785	9.67634	8.53781e-06	0.0014434	up	DNAAF1	PREDICTED: dynein assembly factor 1, axonemal [Ovis aries]	-	-	-	-	GO:0005623//cell;GO:0043227//membrane-bounded organelle;GO:0005856//cytoskeleton;GO:0016020//membrane;GO:0043229//intracellular organelle;GO:0043228//non-membrane-bounded organelle;GO:0044464//cell part;GO:0044424//intracellular part;GO:0042995//cell projection;GO:0043231//intracellular membrane-bounded organelle;GO:0043226//organelle;GO:0005622//intracellular;GO:0043232//intracellular non-membra…	GO:0005515//protein binding;GO:0005488//binding	GO:0009855//determination of bilateral symmetry;GO:0043933//macromolecular complex subunit organization;GO:0060271//cilium morphogenesis;GO:0007017//microtubule-based process;GO:0065007//biological regulation;GO:0009653//anatomical structure morphogenesis;GO:0032990//cell part morphogenesis;GO:0003002//regionalization;GO:0044782//cilium organization;GO:0016043//cellular component organization;GO:…
456	gene17572	56.1667	123.833	1.465	3.39167	1.38176	0.00234876	0.0361969	up	CRISPLD2	PREDICTED: cysteine-rich secretory protein LCCL domain-containing 2 [Ovis aries]	-	-	-	-	GO:0043226//organelle;GO:0044421//extracellular region part;GO:0012505//endomembrane system;GO:0005576//extracellular region;GO:0043230//extracellular organelle;GO:0005623//cell;GO:0031012//extracellular matrix;GO:1903561//extracellular vesicle;GO:0043227//membrane-bounded organelle;GO:0031982//vesicle;GO:0044464//cell part	GO:0005539//glycosaminoglycan binding;GO:0005488//binding;GO:0097367//carbohydrate derivative binding	GO:0043062//extracellular structure organization;GO:0009653//anatomical structure morphogenesis;GO:0044699//single-organism process;GO:0044763//single-organism cellular process;GO:0009987//cellular process;GO:0071840//cellular component organization or biogenesis;GO:0016043//cellular component organization;GO:0032502//developmental process;GO:0048856//anatomical structure development
457	gene17575	112.447	242.058	0.86	1.93333	1.30299	7.22739e-06	0.00127959	up	KIAA0513	KIAA0513 protein [Homo sapiens]	-	-	-	-	-	-	-
458	gene17654	473.667	1429.17	10.8117	34.1683	1.80091	1.34647e-06	0.000434569	up	GPT2	PREDICTED: alanine aminotransferase 2 [Ovis aries]	Metabolism	Amino acid metabolism;Global and Overview	ko01200//Carbon metabolism;ko01230//Biosynthesis of amino acids;ko00250//Alanine, aspartate and glutamate metabolism;ko00220//Arginine biosynthesis;ko01210//2-Oxocarboxylic acid metabolism	K00814	GO:0005622//intracellular;GO:0005737//cytoplasm;GO:0044446//intracellular organelle part;GO:0043229//intracellular organelle;GO:0043227//membrane-bounded organelle;GO:0044429//mitochondrial part;GO:0043226//organelle;GO:0005623//cell;GO:0044422//organelle part;GO:0044444//cytoplasmic part;GO:0044464//cell part;GO:0005739//mitochondrion;GO:0043231//intracellular membrane-bounded organelle;GO:00444…	GO:0043167//ion binding;GO:0016740//transferase activity;GO:0047635//alanine-oxo-acid transaminase activity;GO:0016769//transferase activity, transferring nitrogenous groups;GO:0043168//anion binding;GO:0005488//binding;GO:0008483//transaminase activity;GO:0003824//catalytic activity	GO:0044248//cellular catabolic process;GO:0009063//cellular amino acid catabolic process;GO:0043436//oxoacid metabolic process;GO:0044710//single-organism metabolic process;GO:0006082//organic acid metabolic process;GO:0044763//single-organism cellular process;GO:0006520//cellular amino acid metabolic process;GO:0008152//metabolic process;GO:1901605//alpha-amino acid metabolic process;GO:0044237/…
459	gene17678	0	12.6667	0.001	0.363333	6.4317	0.00283737	0.0404555	up	C14H16orf78	RIKEN cDNA 4933402J07 [Mus musculus]	-	-	-	-	-	-	-
460	gene17685	376.5	153.833	2.535	1.095	-1.11039	0.000457185	0.0143006	down	ADCY7	PREDICTED: adenylate cyclase type 7 isoform X1 [Ovis aries]	Cellular Processes;Organismal Systems;Environmental Information Processing;Metabolism	Cellular commiunity;Nervous system;Cell growth and death;Nucleotide metabolism;Sensory system;Digestive system;Circulatory system;Endocrine system;Signal transduction;Immune system;Environmental adaptation	ko04015//Rap1 signaling pathway;ko04024//cAMP signaling pathway;ko04020//Calcium signaling pathway;ko04022//cGMP - PKG signaling pathway;ko00230//Purine metabolism;ko04062//Chemokine signaling pathway;ko04921//Oxytocin signaling pathway;ko04261//Adrenergic signaling in cardiomyocytes;ko04270//Vascular smooth muscle contraction;ko04611//Platelet activation;ko04114//Oocyte meiosis;ko04750//Inflamma…	K08047	-	-	-
461	gene17689	9.33333	43	0.115	0.538333	2.45007	0.000117497	0.00670537	up	NOD2	PREDICTED: LOW QUALITY PROTEIN: nucleotide-binding oligomerization domain-containing protein 2 isoform X1 [Ovis aries]	Organismal Systems;Environmental Information Processing	Immune system;Signal transduction	ko04668//TNF signaling pathway;ko04621//NOD-like receptor signaling pathway	K10165	GO:0043226//organelle;GO:0044444//cytoplasmic part;GO:0005737//cytoplasm;GO:0032991//macromolecular complex;GO:0043232//intracellular non-membrane-bounded organelle;GO:0071944//cell periphery;GO:0005623//cell;GO:0005886//plasma membrane;GO:0043227//membrane-bounded organelle;GO:0016020//membrane;GO:0043234//protein complex;GO:0044464//cell part;GO:0043228//non-membrane-bounded organelle;GO:004322…	GO:0001883//purine nucleoside binding;GO:0032549//ribonucleoside binding;GO:1901363//heterocyclic compound binding;GO:0005515//protein binding;GO:0019899//enzyme binding;GO:0019900//kinase binding;GO:0032550//purine ribonucleoside binding;GO:0031072//heat shock protein binding;GO:0033218//amide binding;GO:0019904//protein domain specific binding;GO:0005488//binding;GO:0036094//small molecule bind…	GO:0002440//production of molecular mediator of immune response;GO:0051171//regulation of nitrogen compound metabolic process;GO:0060249//anatomical structure homeostasis;GO:0035872//nucleotide-binding domain, leucine rich repeat containing receptor signaling pathway;GO:0001816//cytokine production;GO:0006464//cellular protein modification process;GO:0006955//immune response;GO:0051707//response …
462	gene17716	2.33333	0	0.306667	0.001	-4.20715	0.00287209	0.0407182	down	LOC105608129	-	-	-	-	-	-	-	-
463	gene17767	133.5	295.5	2.70167	6.355	1.44788	0.000497348	0.0149304	up	DOK4	PREDICTED: docking protein 4 [Ovis aries]	-	-	-	-	GO:0044464//cell part;GO:0043231//intracellular membrane-bounded organelle;GO:0005623//cell;GO:0043229//intracellular organelle;GO:0043226//organelle;GO:0005622//intracellular;GO:0043227//membrane-bounded organelle;GO:0044424//intracellular part	GO:0005515//protein binding;GO:0005488//binding;GO:0004871//signal transducer activity;GO:0005102//receptor binding	GO:0007166//cell surface receptor signaling pathway;GO:0050789//regulation of biological process;GO:0044763//single-organism cellular process;GO:0065007//biological regulation;GO:0007167//enzyme linked receptor protein signaling pathway;GO:0050896//response to stimulus;GO:0048731//system development;GO:0032501//multicellular organismal process;GO:0032502//developmental process;GO:0007275//multice…
464	gene17787	0	39.1667	0.001	1.61333	8.03122	0.00064965	0.0172925	up	CCDC113	PREDICTED: coiled-coil domain-containing protein 113 isoform X1 [Ovis aries]	-	-	-	-	GO:0044424//intracellular part;GO:0043229//intracellular organelle;GO:0005813//centrosome;GO:0005815//microtubule organizing center;GO:0015630//microtubule cytoskeleton;GO:0043226//organelle;GO:0044430//cytoskeletal part;GO:0043228//non-membrane-bounded organelle;GO:0044422//organelle part;GO:0044464//cell part;GO:0032991//macromolecular complex;GO:0043232//intracellular non-membrane-bounded orga…	-	GO:0048869//cellular developmental process;GO:0010927//cellular component assembly involved in morphogenesis;GO:0009987//cellular process;GO:0032989//cellular component morphogenesis;GO:0044085//cellular component biogenesis;GO:0009653//anatomical structure morphogenesis;GO:0048646//anatomical structure formation involved in morphogenesis;GO:0071840//cellular component organization or biogenesis;…
465	gene17788	0.166667	39.6667	0.005	1.085	6.95827	0.00162396	0.0293286	up	PRSS54	PREDICTED: inactive serine protease 54 isoform X3 [Bubalus bubalis]	-	-	-	-	GO:0044464//cell part;GO:0044424//intracellular part;GO:0005622//intracellular;GO:0005623//cell	-	GO:0044238//primary metabolic process;GO:0019538//protein metabolic process;GO:0043170//macromolecule metabolic process;GO:0008152//metabolic process;GO:0071704//organic substance metabolic process
466	gene17791	266.167	111.333	4.18167	1.72333	-1.14565	0.000574535	0.0162292	down	NDRG4	PREDICTED: protein NDRG4 isoform X2 [Ovis aries]	-	-	-	-	-	-	-
467	gene17813	0.5	96.1667	0.025	4.53333	6.9969	0.000799703	0.0196171	up	CMTM1	PREDICTED: CKLF-like MARVEL transmembrane domain-containing protein 1 isoform X1 [Ovis aries]	-	-	-	-	-	-	-
468	gene17814	0	220.667	0.001	11.4	10.519	2.00579e-05	0.00246494	up	CMTM2	PREDICTED: CKLF-like MARVEL transmembrane domain-containing protein 2 [Ovis aries]	-	-	-	-	GO:0044425//membrane part;GO:0031224//intrinsic component of membrane;GO:0016020//membrane	-	-
469	gene17863	1.33333	65.1667	0.045	2.16	5.35277	0.00275522	0.0396717	up	C14H16orf86	hypothetical gene supported by BC032064; BC041612, isoform CRA_c [Homo sapiens]	-	-	-	-	-	-	-
470	gene17913	716.833	299.333	2.50167	1.08	-1.12265	0.000104916	0.00627402	down	NFAT5	PREDICTED: nuclear factor of activated T-cells 5 isoform X5 [Ovis aries musimon]	-	-	-	-	GO:0044428//nuclear part;GO:0031981//nuclear lumen;GO:0044464//cell part;GO:0005623//cell;GO:0043229//intracellular organelle;GO:0044424//intracellular part;GO:0031974//membrane-enclosed lumen;GO:0043226//organelle;GO:0005622//intracellular;GO:0043227//membrane-bounded organelle;GO:0044446//intracellular organelle part;GO:0070013//intracellular organelle lumen;GO:0043233//organelle lumen;GO:00056…	GO:0001071//nucleic acid binding transcription factor activity;GO:0000981//RNA polymerase II transcription factor activity, sequence-specific DNA binding;GO:0000982//transcription factor activity, RNA polymerase II core promoter proximal region sequence-specific binding;GO:1901363//heterocyclic compound binding;GO:0005488//binding;GO:0097159//organic cyclic compound binding;GO:0003676//nucleic ac…	GO:0044271//cellular nitrogen compound biosynthetic process;GO:0007165//signal transduction;GO:0044249//cellular biosynthetic process;GO:0032501//multicellular organismal process;GO:0033173//calcineurin-NFAT signaling cascade;GO:0048016//inositol phosphate-mediated signaling;GO:0032774//RNA biosynthetic process;GO:1901362//organic cyclic compound biosynthetic process;GO:0019438//aromatic compound…
471	gene17990	258	479.833	7.845	15.4967	1.08453	0.000147794	0.00763941	up	LRP3	PREDICTED: low-density lipoprotein receptor-related protein 3 isoform X1 [Ovis aries]	-	-	-	-	GO:0031224//intrinsic component of membrane;GO:0016020//membrane;GO:0044425//membrane part	-	-
472	gene18033	0.166667	92.3333	0.00666667	4.03333	8.17175	0.00027442	0.0108243	up	LOC101123657	PREDICTED: protein FAM187B-like [Ovis aries]	-	-	-	-	-	-	-
473	gene18048	1	537.833	0.0333333	20.155	8.75165	3.13968e-06	0.000767345	up	GAPDHS	PREDICTED: glyceraldehyde-3-phosphate dehydrogenase, testis-specific isoform X1 [Ovis aries]	Metabolism	Carbohydrate metabolism	ko00010//Glycolysis / Gluconeogenesis	K10705	GO:0043226//organelle;GO:0043231//intracellular membrane-bounded organelle;GO:0005623//cell;GO:0044424//intracellular part;GO:0043229//intracellular organelle;GO:0005622//intracellular;GO:0044464//cell part;GO:0043227//membrane-bounded organelle	GO:0016491//oxidoreductase activity;GO:0003824//catalytic activity;GO:1901363//heterocyclic compound binding;GO:0005488//binding;GO:0097159//organic cyclic compound binding;GO:0016903//oxidoreductase activity, acting on the aldehyde or oxo group of donors;GO:1901265//nucleoside phosphate binding;GO:0000166//nucleotide binding;GO:0036094//small molecule binding	GO:0005996//monosaccharide metabolic process;GO:0044710//single-organism metabolic process;GO:0006090//pyruvate metabolic process;GO:0009987//cellular process;GO:0044699//single-organism process;GO:0006082//organic acid metabolic process;GO:0044281//small molecule metabolic process;GO:0008152//metabolic process;GO:0005975//carbohydrate metabolic process;GO:0043436//oxoacid metabolic process;GO:00…
474	gene18052	0.833333	85.6667	0.0283333	3.23333	6.3561	0.000529936	0.015467	up	LOC105607578	-	-	-	-	-	-	-	-
475	gene18067	1906.5	4751.17	124.898	338.025	1.66833	0.00162798	0.0293286	up	HSPB6	PREDICTED: heat shock protein beta-6 isoform X1 [Ovis aries]	-	-	-	-	GO:0043231//intracellular membrane-bounded organelle;GO:0043226//organelle;GO:0005623//cell;GO:0043229//intracellular organelle;GO:0043227//membrane-bounded organelle;GO:0005622//intracellular;GO:0044424//intracellular part;GO:0044464//cell part	GO:0005488//binding;GO:0005515//protein binding;GO:0046983//protein dimerization activity	-
476	gene18095	33.8333	5.5	0.701667	0.12	-2.50202	5.76561e-05	0.00466997	down	ZNF461	PREDICTED: zinc finger protein 461 isoform X1 [Ovis aries]	-	-	-	-	-	-	-
477	gene18100	34.6667	5.16667	0.458333	0.07	-2.78218	0.000687742	0.0179534	down	ZNF260	PREDICTED: zinc finger protein 260 [Ovis aries]	-	-	-	-	-	-	-
478	gene18105	151.333	51.8333	1.07667	0.383333	-1.53717	0.0035407	0.0460648	down	ZNF568	PREDICTED: zinc finger protein 568 isoform X2 [Ovis aries]	-	-	-	-	GO:0044464//cell part;GO:0005623//cell	GO:0043167//ion binding;GO:0043169//cation binding;GO:0005488//binding	GO:0044238//primary metabolic process;GO:0019438//aromatic compound biosynthetic process;GO:0010467//gene expression;GO:0043170//macromolecule metabolic process;GO:0046483//heterocycle metabolic process;GO:0044249//cellular biosynthetic process;GO:0018130//heterocycle biosynthetic process;GO:1901362//organic cyclic compound biosynthetic process;GO:0034645//cellular macromolecule biosynthetic proc…
479	gene18134	0	10.8333	0.001	0.37	6.21234	0.00380209	0.0478399	up	LOC105608826	-	-	-	-	-	-	-	-
480	gene18144	7.5	116.167	0.0483333	0.826667	3.85315	0.00291055	0.0410007	up	CATSPERG	PREDICTED: cation channel sperm-associated protein subunit gamma isoform X1 [Ovis aries]	-	-	-	-	GO:0034702//ion channel complex;GO:0005623//cell;GO:0042995//cell projection;GO:0005891//voltage-gated calcium channel complex;GO:0044459//plasma membrane part;GO:0071944//cell periphery;GO:0005929//cilium;GO:0016021//integral component of membrane;GO:0005886//plasma membrane;GO:0016020//membrane;GO:0034704//calcium channel complex;GO:0044425//membrane part;GO:0031224//intrinsic component of memb…	-	-
481	gene18146	0	87.1667	0.001	1.57	9.18504	1.23881e-05	0.00184468	up	GGN	PREDICTED: gametogenetin-like isoform X1 [Ovis aries musimon]	-	-	-	-	-	-	GO:0051704//multi-organism process;GO:0000003//reproduction;GO:0019953//sexual reproduction;GO:0044703//multi-organism reproductive process;GO:0022414//reproductive process
482	gene1816	0	21.6667	0.001	0.355	7.18436	0.0017992	0.0311848	up	LOC105616630	PREDICTED: chitinase-like protein PB1E7.04c-like [Equus caballus]	-	-	-	-	-	-	-
483	gene18167	1.13833	97.005	0.141667	12.8083	6.18169	0.00135095	0.0265247	up	LOC105602066	PREDICTED: CD63 antigen-like, partial [Ovis aries]	Cellular Processes	Transport and catabolism	ko04142//Lysosome	K06497	-	-	-
484	gene18185	146.83	373.503	2.46	6.70167	1.52799	1.64693e-07	8.81695e-05	up	SAMD4B	PREDICTED: protein Smaug homolog 2 [Ovis aries]	-	-	-	-	GO:0005623//cell;GO:0044464//cell part;GO:0005622//intracellular;GO:0044424//intracellular part	GO:0003723//RNA binding;GO:0097159//organic cyclic compound binding;GO:1901363//heterocyclic compound binding;GO:0003676//nucleic acid binding;GO:0005488//binding	GO:0016070//RNA metabolic process;GO:1901576//organic substance biosynthetic process;GO:0006139//nucleobase-containing compound metabolic process;GO:0009987//cellular process;GO:0044260//cellular macromolecule metabolic process;GO:0018130//heterocycle biosynthetic process;GO:1901360//organic cyclic compound metabolic process;GO:0034641//cellular nitrogen compound metabolic process;GO:0032774//RNA…
485	gene18196	0.166667	61.1667	0.00333333	1.335	7.42498	0.000915777	0.0211626	up	LOC101117444	PREDICTED: LOW QUALITY PROTEIN: selenoprotein V isoform X1 [Ovis aries]	-	-	-	-	-	-	-
486	gene18199	532.333	962.5	16.4317	31.2733	1.09434	0.00184609	0.0316446	up	DYRK1B	dual specificity tyrosine-phosphorylation-regulated kinase 1B [Bos taurus]	-	-	-	-	-	GO:0000989//transcription factor activity, transcription factor binding;GO:0001883//purine nucleoside binding;GO:0001882//nucleoside binding;GO:0003824//catalytic activity;GO:0036094//small molecule binding;GO:0003712//transcription cofactor activity;GO:0016772//transferase activity, transferring phosphorus-containing groups;GO:0005488//binding;GO:0097159//organic cyclic compound binding;GO:00163…	GO:0019438//aromatic compound biosynthetic process;GO:0034654//nucleobase-containing compound biosynthetic process;GO:0006807//nitrogen compound metabolic process;GO:0006351//transcription, DNA-templated;GO:0007275//multicellular organism development;GO:0048646//anatomical structure formation involved in morphogenesis;GO:0097659//nucleic acid-templated transcription;GO:0032501//multicellular orga…
487	gene18209	375	717	7.99333	16.1833	1.17235	2.89969e-05	0.00314974	up	AKT2	PREDICTED: RAC-beta serine/threonine-protein kinase isoform X1 [Ovis aries]	Organismal Systems;Cellular Processes;Environmental Information Processing	Nervous system;Cellular commiunity;Cell growth and death;Digestive system;Endocrine system;Circulatory system;Signal transduction;Immune system;Development	ko04151//PI3K-Akt signaling pathway;ko04010//MAPK signaling pathway;ko04014//Ras signaling pathway;ko04510//Focal adhesion;ko04015//Rap1 signaling pathway;ko04024//cAMP signaling pathway;ko04022//cGMP - PKG signaling pathway;ko04630//Jak-STAT signaling pathway;ko04062//Chemokine signaling pathway;ko04261//Adrenergic signaling in cardiomyocytes;ko04550//Signaling pathways regulating pluripotency o…	K04456	GO:0071944//cell periphery;GO:0005623//cell;GO:0043231//intracellular membrane-bounded organelle;GO:0016020//membrane;GO:0001726//ruffle;GO:0044464//cell part;GO:0044424//intracellular part;GO:0005622//intracellular;GO:0031252//cell leading edge;GO:0043229//intracellular organelle;GO:0043227//membrane-bounded organelle;GO:0043226//organelle;GO:0042995//cell projection	GO:0016301//kinase activity;GO:0036094//small molecule binding;GO:1901363//heterocyclic compound binding;GO:0097159//organic cyclic compound binding;GO:0005488//binding;GO:0097367//carbohydrate derivative binding;GO:0032549//ribonucleoside binding;GO:0016772//transferase activity, transferring phosphorus-containing groups;GO:0001882//nucleoside binding;GO:0016740//transferase activity;GO:0001883/…	GO:0044260//cellular macromolecule metabolic process;GO:0044723//single-organism carbohydrate metabolic process;GO:0005976//polysaccharide metabolic process;GO:0090174//organelle membrane fusion;GO:0044801//single-organism membrane fusion;GO:0044237//cellular metabolic process;GO:0046324//regulation of glucose import;GO:0044699//single-organism process;GO:0046326//positive regulation of glucose i…
488	gene18245	499.833	872.667	14.0583	26.1817	1.01122	0.000992246	0.0220679	up	ATP5SL	PREDICTED: ATP synthase subunit s-like protein [Ovis aries]	-	-	-	-	-	-	-
489	gene18247	785.5	1672.83	28.4967	64.0517	1.25974	2.06278e-05	0.00249364	up	BCKDHA	PREDICTED: 2-oxoisovalerate dehydrogenase subunit alpha, mitochondrial [Capra hircus]	Metabolism	Amino acid metabolism	ko00280//Valine, leucine and isoleucine degradation	K00166	GO:0044429//mitochondrial part;GO:0005622//intracellular;GO:0005739//mitochondrion;GO:0043226//organelle;GO:0044446//intracellular organelle part;GO:0044444//cytoplasmic part;GO:0044422//organelle part;GO:0005623//cell;GO:0005737//cytoplasm;GO:0043229//intracellular organelle;GO:0043231//intracellular membrane-bounded organelle;GO:0043227//membrane-bounded organelle;GO:0044424//intracellular part…	GO:0043169//cation binding;GO:0005488//binding;GO:0043167//ion binding;GO:0016624//oxidoreductase activity, acting on the aldehyde or oxo group of donors, disulfide as acceptor;GO:0016491//oxidoreductase activity;GO:0016903//oxidoreductase activity, acting on the aldehyde or oxo group of donors;GO:0003824//catalytic activity	GO:0008152//metabolic process;GO:0044699//single-organism process;GO:0044710//single-organism metabolic process
490	gene18255	4	14.8333	0.0683333	0.273333	2.22645	0.00303465	0.0419902	up	LOC101122545	PREDICTED: LOW QUALITY PROTEIN: cytochrome P450 2S1 isoform X2 [Ovis aries]	Metabolism	Xenobiotics biodegradation and metabolism;Metabolism of cofactors and vitamins	ko00830//Retinol metabolism;ko00980//Metabolism of xenobiotics by cytochrome P450	K07420	-	-	-
491	gene18259	1426.34	542.82	19.2717	7.87333	-1.28931	0.000219893	0.00950826	down	LOC101103343	PREDICTED: carcinoembryonic antigen-related cell adhesion molecule 6 isoform X1 [Ovis aries]	-	-	-	-	GO:0044425//membrane part;GO:0016020//membrane;GO:0031224//intrinsic component of membrane	-	-
492	gene18261	106.833	292.667	2.18667	6.33	1.56838	2.14807e-07	0.000104998	up	LIPE	hormone-sensitive lipase [Ovis aries]	Organismal Systems;Environmental Information Processing	Signal transduction;Endocrine system	ko04024//cAMP signaling pathway;ko04910//Insulin signaling pathway;ko04152//AMPK signaling pathway;ko04925//Aldosterone synthesis and secretion;ko04923//Regulation of lipolysis in adipocyte	K07188	GO:0044459//plasma membrane part;GO:0005623//cell;GO:0044853//plasma membrane raft;GO:0005737//cytoplasm;GO:0043226//organelle;GO:0005886//plasma membrane;GO:0098589//membrane region;GO:0098805//whole membrane;GO:0043228//non-membrane-bounded organelle;GO:0098590//plasma membrane region;GO:0045121//membrane raft;GO:0098857//membrane microdomain;GO:0005622//intracellular;GO:0044425//membrane part;…	GO:0019899//enzyme binding;GO:0003824//catalytic activity;GO:0016788//hydrolase activity, acting on ester bonds;GO:1901363//heterocyclic compound binding;GO:0016787//hydrolase activity;GO:0005515//protein binding;GO:0052689//carboxylic ester hydrolase activity;GO:0019843//rRNA binding;GO:0019900//kinase binding;GO:0003676//nucleic acid binding;GO:0003723//RNA binding;GO:0097159//organic cyclic co…	GO:0009987//cellular process;GO:0006807//nitrogen compound metabolic process;GO:0006360//transcription from RNA polymerase I promoter;GO:0006639//acylglycerol metabolic process;GO:0090304//nucleic acid metabolic process;GO:0019438//aromatic compound biosynthetic process;GO:0044238//primary metabolic process;GO:0034641//cellular nitrogen compound metabolic process;GO:0006631//fatty acid metabolic …
493	gene18281	0	25.1667	0.001	0.756667	7.39816	0.00135548	0.0265477	up	DMRTC2	PREDICTED: doublesex- and mab-3-related transcription factor C2 isoform X1 [Ovis aries]	-	-	-	-	-	-	-
494	gene18282	0	31.3333	0.001	1.78333	7.71156	0.00094687	0.0214895	up	LYPD4	PREDICTED: ly6/PLAUR domain-containing protein 4 isoform X1 [Ovis aries]	-	-	-	-	GO:0031224//intrinsic component of membrane;GO:0044425//membrane part;GO:0016020//membrane	-	-
495	gene18287	0.833333	37.3333	0.0116667	0.551667	5.21977	0.00249001	0.0374501	up	LOC105612604	PREDICTED: carcinoembryonic antigen-related cell adhesion molecule 21-like [Ovis aries musimon]	-	-	-	-	-	-	-
496	gene183	0.5	24.8333	0.005	0.19	5.10137	0.000559425	0.0159224	up	EPHA10	PREDICTED: ephrin type-A receptor 10 isoform X3 [Ovis aries musimon]	-	-	-	-	GO:0031982//vesicle;GO:0043226//organelle;GO:0016020//membrane;GO:0005886//plasma membrane;GO:0043227//membrane-bounded organelle;GO:0043230//extracellular organelle;GO:0031224//intrinsic component of membrane;GO:0071944//cell periphery;GO:0044425//membrane part;GO:0005576//extracellular region;GO:0044421//extracellular region part;GO:1903561//extracellular vesicle;GO:0044464//cell part;GO:000562…	GO:0004871//signal transducer activity;GO:0016772//transferase activity, transferring phosphorus-containing groups;GO:0032549//ribonucleoside binding;GO:0004872//receptor activity;GO:0099600//transmembrane receptor activity;GO:1901363//heterocyclic compound binding;GO:0016773//phosphotransferase activity, alcohol group as acceptor;GO:0004888//transmembrane signaling receptor activity;GO:0097367//…	GO:0007169//transmembrane receptor protein tyrosine kinase signaling pathway;GO:0050789//regulation of biological process;GO:0007166//cell surface receptor signaling pathway;GO:0019538//protein metabolic process;GO:0007165//signal transduction;GO:0044238//primary metabolic process;GO:0043170//macromolecule metabolic process;GO:0044267//cellular protein metabolic process;GO:0008152//metabolic proc…
497	gene18310	7.5	383.667	0.225	12.3467	5.47514	0.000144969	0.00753579	up	LOC101107814	PREDICTED: interferon-inducible GTPase 5 isoform X2 [Ovis aries musimon]	-	-	-	-	-	GO:0005488//binding;GO:0003824//catalytic activity;GO:0036094//small molecule binding	-
498	gene18311	3.5	79.5	0.05	1.225	4.26226	0.00375081	0.0477019	up	LOC101108075	PREDICTED: interferon-inducible GTPase 5-like isoform X1 [Ovis aries]	-	-	-	-	-	-	-
499	gene18319	480.502	124.667	5.62	1.425	-1.86975	2.58616e-06	0.000700601	down	LOC101109384	PREDICTED: zinc finger protein 227 isoform X1 [Ovis aries]	-	-	-	-	GO:0043226//organelle;GO:0044464//cell part;GO:0005622//intracellular;GO:0005623//cell;GO:0043227//membrane-bounded organelle;GO:0043229//intracellular organelle;GO:0044424//intracellular part;GO:0043231//intracellular membrane-bounded organelle	GO:0097159//organic cyclic compound binding;GO:0005488//binding;GO:0043167//ion binding;GO:0043169//cation binding	GO:0043170//macromolecule metabolic process;GO:0008152//metabolic process;GO:0071704//organic substance metabolic process;GO:0010467//gene expression
500	gene18327	0	16.3333	0.001	0.778333	7.20088	0.000108376	0.00638163	up	LOC101110442	-	-	-	-	-	-	-	-
501	gene18329	249	580.667	2.90167	7.05833	1.50122	8.98281e-06	0.00149614	up	LOC101110963	PREDICTED: LOW QUALITY PROTEIN: poliovirus receptor isoform X1, partial [Ovis aries]	Environmental Information Processing	Signaling molecules and interaction	ko04514//Cell adhesion molecules (CAMs)	K06539	-	-	-
502	gene18344	568.5	1167.83	12.0567	26.0933	1.21322	1.18474e-05	0.00179993	up	CLPTM1	PREDICTED: LOW QUALITY PROTEIN: cleft lip and palate transmembrane protein 1 isoform X1 [Ovis aries]	-	-	-	-	GO:0005623//cell;GO:0044464//cell part;GO:0016020//membrane;GO:0071944//cell periphery;GO:0031224//intrinsic component of membrane;GO:0005886//plasma membrane;GO:0044425//membrane part	GO:0005488//binding	GO:0002520//immune system development;GO:0098609//cell-cell adhesion;GO:0007159//leukocyte cell-cell adhesion;GO:0071594//thymocyte aggregation;GO:0001775//cell activation;GO:0071593//lymphocyte aggregation;GO:0070486//leukocyte aggregation;GO:0042110//T cell activation;GO:0048731//system development;GO:0098602//single organism cell adhesion;GO:0007155//cell adhesion;GO:0032501//multicellular org…
503	gene18348	32.3333	86.8333	0.528333	1.5	1.55539	0.0020666	0.0336234	up	LOC101113785	-	-	-	-	-	-	-	-
504	gene18374	40.1667	134.833	0.441667	1.56833	2.04674	1.5714e-05	0.00216415	up	OPA3	PREDICTED: optic atrophy 3 protein isoform X1 [Ovis aries]	-	-	-	-	-	-	-
505	gene18428	1247.67	2195	48.4433	92.92	1.02205	0.0002817	0.0109207	up	NAPA	alpha-soluble NSF attachment protein [Bos taurus]	Organismal Systems	Nervous system	ko04721//Synaptic vesicle cycle	K15296	-	-	-
506	gene18429	0.166667	35.3333	0.00166667	0.296667	6.75545	0.000534482	0.015467	up	ZNF541	PREDICTED: zinc finger protein 541 isoform X2 [Ovis aries musimon]	-	-	-	-	GO:0044464//cell part;GO:0043226//organelle;GO:0043231//intracellular membrane-bounded organelle;GO:0043227//membrane-bounded organelle;GO:0044424//intracellular part;GO:0043229//intracellular organelle;GO:0005623//cell;GO:0005622//intracellular	GO:1901363//heterocyclic compound binding;GO:0003676//nucleic acid binding;GO:0043169//cation binding;GO:0043167//ion binding;GO:0005488//binding;GO:0097159//organic cyclic compound binding	-
507	gene18435	7776.67	2256.5	570.435	177.572	-1.57559	5.07896e-07	0.000207637	down	SEPW1	PREDICTED: LOW QUALITY PROTEIN: selenoprotein W [Ovis aries]	-	-	-	-	-	-	GO:0098754//detoxification;GO:1990748//cellular detoxification;GO:0042221//response to chemical;GO:0009987//cellular process;GO:0009636//response to toxic substance;GO:0050896//response to stimulus
508	gene18455	3.66667	131.5	0.035	1.20167	4.91563	0.000304547	0.01134	up	SYNGR4	PREDICTED: synaptogyrin-4 isoform X2 [Ovis aries]	-	-	-	-	-	-	-
509	gene18464	0	34.5	0.001	1.38667	7.84942	0.000808961	0.0197283	up	SPACA4	PREDICTED: sperm acrosome membrane-associated protein 4 [Ovis aries]	-	-	-	-	-	-	-
510	gene18488	4686.5	9443.33	58.195	124.862	1.27802	9.91074e-05	0.00607202	up	GYS1	PREDICTED: LOW QUALITY PROTEIN: glycogen [starch] synthase, muscle isoform X1 [Ovis aries]	Organismal Systems;Environmental Information Processing;Metabolism	Signal transduction;Carbohydrate metabolism;Endocrine system	ko04151//PI3K-Akt signaling pathway;ko04910//Insulin signaling pathway;ko04152//AMPK signaling pathway;ko04922//Glucagon signaling pathway;ko00500//Starch and sucrose metabolism	K00693	GO:0005623//cell;GO:0005622//intracellular;GO:0044464//cell part;GO:0044424//intracellular part	GO:0019899//enzyme binding;GO:0019900//kinase binding;GO:0016740//transferase activity;GO:0016757//transferase activity, transferring glycosyl groups;GO:0005515//protein binding;GO:0046527//glucosyltransferase activity;GO:0008194//UDP-glycosyltransferase activity;GO:0003824//catalytic activity;GO:0035251//UDP-glucosyltransferase activity;GO:0005488//binding;GO:0016772//transferase activity, trans…	GO:0044723//single-organism carbohydrate metabolic process;GO:0006073//cellular glucan metabolic process;GO:0044264//cellular polysaccharide metabolic process;GO:0044260//cellular macromolecule metabolic process;GO:0044238//primary metabolic process;GO:0006112//energy reserve metabolic process;GO:0044763//single-organism cellular process;GO:0006091//generation of precursor metabolites and energy;…
511	gene18500	1.87333	52.15	0.0216667	0.63	4.5131	0.00274933	0.0396509	up	LOC101110357	PREDICTED: orphan sodium- and chloride-dependent neurotransmitter transporter NTT5-like isoform X9 [Ovis aries]	-	-	-	-	-	-	-
512	gene18506	43.6667	692.833	2.42167	41.4767	3.88561	7.98281e-05	0.0053902	up	DKKL1	PREDICTED: dickkopf-like protein 1 isoform X1 [Ovis aries]	-	-	-	-	-	-	GO:0044699//single-organism process;GO:0006914//autophagy;GO:0009987//cellular process;GO:0022411//cellular component disassembly;GO:0006996//organelle organization;GO:0044767//single-organism developmental process;GO:0032502//developmental process;GO:0044763//single-organism cellular process;GO:0016043//cellular component organization;GO:0045444//fat cell differentiation;GO:0007005//mitochondrio…
513	gene18526	811.5	1444.5	41.0017	77.4033	1.05701	0.000806251	0.0196836	up	PRMT1	PREDICTED: protein arginine N-methyltransferase 1 isoform X6 [Ovis aries musimon]	Organismal Systems;Environmental Information Processing	Signal transduction;Endocrine system	ko04068//FoxO signaling pathway;ko04922//Glucagon signaling pathway	K11434	-	-	-
514	gene18528	157	50.6667	1.99333	0.678333	-1.51401	0.000390907	0.0129976	down	CPT1C	PREDICTED: carnitine O-palmitoyltransferase 1, brain isoform isoform X3 [Ovis aries]	Organismal Systems;Environmental Information Processing;Metabolism	Global and Overview;Signal transduction;Lipid metabolism;Endocrine system	ko04152//AMPK signaling pathway;ko04922//Glucagon signaling pathway;ko04920//Adipocytokine signaling pathway;ko03320//PPAR signaling pathway;ko01212//Fatty acid metabolism;ko00071//Fatty acid degradation	K19524	GO:0031226//intrinsic component of plasma membrane;GO:0005623//cell;GO:0097458//neuron part;GO:0044459//plasma membrane part;GO:0044464//cell part;GO:0005887//integral component of plasma membrane;GO:0044424//intracellular part;GO:0034702//ion channel complex;GO:0043227//membrane-bounded organelle;GO:0098797//plasma membrane protein complex;GO:1990351//transporter complex;GO:0008328//ionotropic g…	GO:0016740//transferase activity;GO:0003824//catalytic activity	-
515	gene18530	323.833	748	5.81833	14.21	1.4176	7.49238e-09	7.32461e-06	up	AP2A1	PREDICTED: LOW QUALITY PROTEIN: AP-2 complex subunit alpha-1 isoform X1 [Ovis aries]	Organismal Systems;Cellular Processes	Nervous system;Excretory system;Transport and catabolism	ko04144//Endocytosis;ko04721//Synaptic vesicle cycle;ko04961//Endocrine and other factor-regulated calcium reabsorption	K11824	GO:0030119//AP-type membrane coat adaptor complex;GO:0005622//intracellular;GO:0098796//membrane protein complex;GO:0042995//cell projection;GO:0005737//cytoplasm;GO:0030117//membrane coat;GO:0048475//coated membrane;GO:0098858//actin-based cell projection;GO:0030175//filopodium;GO:0044425//membrane part;GO:0005623//cell;GO:0044424//intracellular part;GO:0043234//protein complex;GO:0044444//cytop…	GO:0019900//kinase binding;GO:0005488//binding;GO:0005215//transporter activity;GO:0022892//substrate-specific transporter activity;GO:0005515//protein binding;GO:0019899//enzyme binding	GO:0015031//protein transport;GO:0050789//regulation of biological process;GO:0010556//regulation of macromolecule biosynthetic process;GO:0048519//negative regulation of biological process;GO:0065007//biological regulation;GO:0006810//transport;GO:0010605//negative regulation of macromolecule metabolic process;GO:0045184//establishment of protein localization;GO:0009892//negative regulation of m…
516	gene18550	945.667	2339.17	5.71333	14.7517	1.45861	4.22153e-06	0.000912702	up	MYH14	PREDICTED: myosin-14 isoform X1 [Ovis aries]	Cellular Processes	Cellular commiunity	ko04530//Tight junction	K10352	GO:0015629//actin cytoskeleton;GO:0042995//cell projection;GO:0005576//extracellular region;GO:0043230//extracellular organelle;GO:0043005//neuron projection;GO:0005623//cell;GO:0005622//intracellular;GO:0042641//actomyosin;GO:0043226//organelle;GO:0031982//vesicle;GO:0016459//myosin complex;GO:1903561//extracellular vesicle;GO:0044424//intracellular part;GO:0032982//myosin filament;GO:0044464//c…	GO:0016787//hydrolase activity;GO:0005515//protein binding;GO:0016887//ATPase activity;GO:0003779//actin binding;GO:0016818//hydrolase activity, acting on acid anhydrides, in phosphorus-containing anhydrides;GO:0003824//catalytic activity;GO:0016462//pyrophosphatase activity;GO:0036094//small molecule binding;GO:0032550//purine ribonucleoside binding;GO:0001882//nucleoside binding;GO:0097159//org…	GO:0014706//striated muscle tissue development;GO:0030036//actin cytoskeleton organization;GO:0007600//sensory perception;GO:0044763//single-organism cellular process;GO:0030029//actin filament-based process;GO:0006936//muscle contraction;GO:0016043//cellular component organization;GO:0007610//behavior;GO:0001508//action potential;GO:0006941//striated muscle contraction;GO:0044699//single-organis…
517	gene18559	132.667	225.333	5.335	9.62667	1.00607	0.00284014	0.0404692	up	EMC10	PREDICTED: ER membrane protein complex subunit 10 isoform X1, partial [Ovis aries]	-	-	-	-	GO:0043227//membrane-bounded organelle;GO:0042175//nuclear outer membrane-endoplasmic reticulum membrane network;GO:0044446//intracellular organelle part;GO:0043226//organelle;GO:0044444//cytoplasmic part;GO:0043229//intracellular organelle;GO:0043231//intracellular membrane-bounded organelle;GO:0044422//organelle part;GO:0031224//intrinsic component of membrane;GO:0044424//intracellular part;GO:…	-	-
518	gene18570	0	60	0.001	43.9983	8.64336	0.000343222	0.0121686	up	LOC105612083	-	-	-	-	-	-	-	-
519	gene18574	0	36.8333	0.001	0.775	7.9459	0.000177241	0.00839004	up	LOC101119845	TPA: OSJNBa0006B20.10-like [Bos taurus]	-	-	-	-	-	-	-
520	gene18624	171	73.8333	2.09	0.955	-1.10221	0.0015517	0.0285994	down	LOC101114548	PREDICTED: LOW QUALITY PROTEIN: zinc finger protein 613-like isoform X1 [Ovis aries]	-	-	-	-	-	-	-
521	gene18673	306.088	98.8967	3.44833	1.185	-1.48032	8.91357e-05	0.00577584	down	LOC101112084	PREDICTED: cationic amino acid transporter 3-like isoform X1 [Ovis aries]	-	-	-	-	GO:0031224//intrinsic component of membrane;GO:0016020//membrane;GO:0044425//membrane part	GO:0022892//substrate-specific transporter activity;GO:0046943//carboxylic acid transmembrane transporter activity;GO:0005215//transporter activity;GO:0022891//substrate-specific transmembrane transporter activity;GO:0022857//transmembrane transporter activity;GO:0005342//organic acid transmembrane transporter activity	GO:0051179//localization;GO:0098655//cation transmembrane transport;GO:0071705//nitrogen compound transport;GO:0034220//ion transmembrane transport;GO:1903825//organic acid transmembrane transport;GO:0006865//amino acid transport;GO:0006812//cation transport;GO:0006811//ion transport;GO:0044765//single-organism transport;GO:0051234//establishment of localization;GO:0044699//single-organism proces…
522	gene18726	0.5	76.3333	0.015	2.13	6.80419	0.000252183	0.0103285	up	TMEM190	PREDICTED: transmembrane protein 190 isoform X3 [Ovis aries musimon]	-	-	-	-	GO:0043227//membrane-bounded organelle;GO:0043226//organelle;GO:0005623//cell;GO:0005622//intracellular;GO:0044424//intracellular part;GO:0044425//membrane part;GO:0043229//intracellular organelle;GO:0043231//intracellular membrane-bounded organelle;GO:0044464//cell part;GO:0016020//membrane;GO:0031224//intrinsic component of membrane	GO:0005488//binding;GO:0005515//protein binding	GO:0048513//animal organ development;GO:0002376//immune system process;GO:0048534//hematopoietic or lymphoid organ development;GO:0002520//immune system development;GO:0048731//system development;GO:0007275//multicellular organism development;GO:0032501//multicellular organismal process;GO:0044699//single-organism process;GO:0044767//single-organism developmental process;GO:0048856//anatomical st…
523	gene18727	0	34.8333	0.001	0.526667	7.86478	0.000393651	0.0129976	up	FAM71E2	PREDICTED: protein FAM71E2 isoform X1 [Ovis aries]	-	-	-	-	-	-	-
524	gene18728	0.666667	101.667	0.18	32.5717	6.83539	0.000799691	0.0196171	up	LOC101121036	cytochrome c oxidase subunit 6B2 [Bos taurus]	Organismal Systems;Metabolism	Energy metabolism;Circulatory system	ko00190//Oxidative phosphorylation;ko04260//Cardiac muscle contraction	K02267	GO:0044424//intracellular part;GO:0005743//mitochondrial inner membrane;GO:0019866//organelle inner membrane;GO:0005739//mitochondrion;GO:0044464//cell part;GO:0043227//membrane-bounded organelle;GO:0043229//intracellular organelle;GO:0044422//organelle part;GO:0031975//envelope;GO:0031090//organelle membrane;GO:0016020//membrane;GO:0044429//mitochondrial part;GO:0043231//intracellular membrane-b…	GO:0009055//electron carrier activity	GO:0051234//establishment of localization;GO:0006810//transport;GO:0006811//ion transport;GO:0006818//hydrogen transport;GO:1902578//single-organism localization;GO:0044765//single-organism transport;GO:0051179//localization;GO:0015992//proton transport;GO:0044699//single-organism process;GO:0015672//monovalent inorganic cation transport;GO:0006812//cation transport
525	gene1881	288.667	125.5	2.09667	0.948333	-1.06293	0.000642118	0.0172086	down	ABI3BP	PREDICTED: target of Nesh-SH3 isoform X1 [Ovis aries]	-	-	-	-	GO:0044421//extracellular region part;GO:0031012//extracellular matrix;GO:0005578//proteinaceous extracellular matrix;GO:0005576//extracellular region	GO:0097367//carbohydrate derivative binding;GO:0005488//binding;GO:0005539//glycosaminoglycan binding	GO:0044763//single-organism cellular process;GO:0071840//cellular component organization or biogenesis;GO:0065007//biological regulation;GO:0010810//regulation of cell-substrate adhesion;GO:0043062//extracellular structure organization;GO:0044699//single-organism process;GO:0016043//cellular component organization;GO:0030155//regulation of cell adhesion;GO:0009987//cellular process;GO:0050789//re…
526	gene18925	295.667	107.333	6.23167	2.35333	-1.28639	0.000957032	0.0216488	down	LOC101117272	PREDICTED: caspase-13 isoform X1 [Ovis aries]	-	-	-	-	GO:0012505//endomembrane system;GO:0043227//membrane-bounded organelle;GO:0043226//organelle;GO:0043234//protein complex;GO:0044444//cytoplasmic part;GO:0005623//cell;GO:0044424//intracellular part;GO:0016020//membrane;GO:0032991//macromolecular complex;GO:0042175//nuclear outer membrane-endoplasmic reticulum membrane network;GO:0044464//cell part;GO:0005737//cytoplasm;GO:0005622//intracellular;G…	GO:0070011//peptidase activity, acting on L-amino acid peptides;GO:0003824//catalytic activity;GO:0008233//peptidase activity;GO:0016787//hydrolase activity	GO:0032732//positive regulation of interleukin-1 production;GO:0048518//positive regulation of biological process;GO:0044238//primary metabolic process;GO:0008219//cell death;GO:0006950//response to stress;GO:0032651//regulation of interleukin-1 beta production;GO:0065007//biological regulation;GO:0003006//developmental process involved in reproduction;GO:0032502//developmental process;GO:0050789…
527	gene18929	0.166667	47.8333	0.00166667	0.405	7.12552	0.00127141	0.0254565	up	DDI1	PREDICTED: protein DDI1 homolog 1 [Ovis aries]	-	-	-	-	-	-	GO:0071704//organic substance metabolic process;GO:0043170//macromolecule metabolic process;GO:0008152//metabolic process;GO:0044238//primary metabolic process;GO:0019538//protein metabolic process
528	gene18947	315.833	128.667	2.89	1.225	-1.22459	0.00199393	0.0329174	down	BIRC3	PREDICTED: baculoviral IAP repeat-containing protein 3 [Ovis aries]	Genetic Information Processing;Organismal Systems;Cellular Processes;Environmental Information Processing	Cellular commiunity;Immune system;Cell growth and death;Signal transduction;Folding, sorting and degradation	ko04510//Focal adhesion;ko04120//Ubiquitin mediated proteolysis;ko04668//TNF signaling pathway;ko04064//NF-kappa B signaling pathway;ko04210//Apoptosis;ko04621//NOD-like receptor signaling pathway	K16060	-	-	-
529	gene19028	0	24.3333	0.001	1.37833	7.35005	0.00146667	0.0277616	up	C15H11orf88	PREDICTED: UPF0722 protein C11orf88 homolog isoform X1 [Ovis aries]	-	-	-	-	-	-	-
530	gene19030	282	112.167	6.72167	2.85	-1.1398	0.00110999	0.0236571	down	LAYN	PREDICTED: layilin [Pantholops hodgsonii]	-	-	-	-	GO:0016020//membrane;GO:0005924//cell-substrate adherens junction;GO:0044425//membrane part;GO:0030054//cell junction;GO:0030055//cell-substrate junction;GO:0005912//adherens junction;GO:0031224//intrinsic component of membrane;GO:0070161//anchoring junction	-	-
531	gene19038	1.33333	28	0.0266667	0.558333	4.11906	0.00220594	0.0350182	up	C15H11orf1	PREDICTED: UPF0686 protein C11orf1 homolog isoform X1 [Ovis aries]	-	-	-	-	-	-	-
532	gene19039	13391.3	29660.7	1602.43	3953.2	1.5536	0.00146036	0.0276864	up	CRYAB	alpha-crystallin B chain [Bos taurus]	Genetic Information Processing	Folding, sorting and degradation	ko04141//Protein processing in endoplasmic reticulum	K09542	GO:0043231//intracellular membrane-bounded organelle;GO:0005623//cell;GO:0015629//actin cytoskeleton;GO:0016020//membrane;GO:0043228//non-membrane-bounded organelle;GO:0031672//A band;GO:0043025//neuronal cell body;GO:0044444//cytoplasmic part;GO:0044422//organelle part;GO:0043227//membrane-bounded organelle;GO:0070013//intracellular organelle lumen;GO:0031674//I band;GO:0043232//intracellular no…	GO:0043167//ion binding;GO:0046983//protein dimerization activity;GO:0008092//cytoskeletal protein binding;GO:0005515//protein binding;GO:0043169//cation binding;GO:0005198//structural molecule activity;GO:0005488//binding;GO:0015631//tubulin binding	GO:0007010//cytoskeleton organization;GO:0016043//cellular component organization;GO:0043067//regulation of programmed cell death;GO:0044763//single-organism cellular process;GO:0010212//response to ionizing radiation;GO:0003012//muscle system process;GO:0008152//metabolic process;GO:0051049//regulation of transport;GO:0006468//protein phosphorylation;GO:0044085//cellular component biogenesis;GO:…
533	gene19064	4.5	33.3333	0.0883333	0.703333	2.86873	0.00197816	0.0327533	up	TTC12	PREDICTED: tetratricopeptide repeat protein 12 isoform X1 [Ovis aries]	-	-	-	-	-	-	-
534	gene19080	99	394.333	9.34667	40.47	1.97302	0.000771518	0.0192111	up	C15H11orf71	FLJ20010 [Homo sapiens]	-	-	-	-	-	-	-
535	gene1913	0	90.6667	0.001	1.77833	9.23693	0.000195885	0.00879702	up	CCDC54	PREDICTED: coiled-coil domain-containing protein 54 [Ovis aries]	-	-	-	-	-	-	-
536	gene19199	1311.51	51.9233	76.0783	3.305	-4.27665	1.9286e-10	3.33573e-07	down	LOC105602219	-	-	-	-	-	-	-	-
537	gene19211	2.33333	14.6667	0.71	5.035	2.7448	0.00234836	0.0361969	up	LOC105602223	-	-	-	-	-	-	-	-
538	gene19213	139.333	49.1667	2.815	1.055	-1.27514	0.00137164	0.0267256	down	USH1C	PREDICTED: harmonin isoform X9 [Ovis aries musimon]	-	-	-	-	GO:0043228//non-membrane-bounded organelle;GO:0044424//intracellular part;GO:0044464//cell part;GO:0016020//membrane;GO:0005929//cilium;GO:0044444//cytoplasmic part;GO:0043226//organelle;GO:0031513//nonmotile primary cilium;GO:0043232//intracellular non-membrane-bounded organelle;GO:0043229//intracellular organelle;GO:0042995//cell projection;GO:0005623//cell;GO:0072372//primary cilium;GO:0005737…	GO:0003779//actin binding;GO:0005488//binding;GO:0008092//cytoskeletal protein binding;GO:0017022//myosin binding;GO:0032036//myosin heavy chain binding;GO:0005515//protein binding	GO:0043933//macromolecular complex subunit organization;GO:0032530//regulation of microvillus organization;GO:0065007//biological regulation;GO:0044699//single-organism process;GO:0044763//single-organism cellular process;GO:0016043//cellular component organization;GO:0065008//regulation of biological quality;GO:0048871//multicellular organismal homeostasis;GO:0060249//anatomical structure homeos…
539	gene19256	2050.67	790.833	4.70833	1.85833	-1.31649	0.00164169	0.0294601	down	TEAD1	PREDICTED: transcriptional enhancer factor TEF-1 isoform X12 [Ovis aries]	Environmental Information Processing	Signal transduction	ko04390//Hippo signaling pathway	K09448	-	-	-
540	gene19338	194.333	72.5	2.99333	1.17167	-1.22751	0.000445525	0.0140699	down	ZNF215	PREDICTED: zinc finger protein 215 isoform X1 [Ovis aries]	-	-	-	-	-	-	-
541	gene19358	203.883	55.1833	0.715	0.2	-1.78268	0.00238089	0.0364066	down	LOC101116085	-	-	-	-	-	-	-	-
542	gene19359	880.895	206.957	4.54167	1.11667	-1.9835	1.20783e-05	0.00181269	down	LOC101109643	PREDICTED: interferon-induced very large GTPase 1-like isoform X1 [Ovis aries]	-	-	-	-	-	-	-
543	gene19372	369.167	656.167	6.2	11.555	1.04731	7.37991e-05	0.00526902	up	APBB1	PREDICTED: amyloid beta A4 precursor protein-binding family B member 1 isoform X2 [Ovis aries musimon]	-	-	-	-	-	-	-
544	gene19373	138.333	306	3.735	8.795	1.34578	6.57186e-06	0.00120927	up	SMPD1	sphingomyelin phosphodiesterase [Ovis aries]	Cellular Processes;Environmental Information Processing;Metabolism	Signal transduction;Transport and catabolism;Lipid metabolism	ko04142//Lysosome;ko04071//Sphingolipid signaling pathway;ko00600//Sphingolipid metabolism	K12350	GO:0044424//intracellular part;GO:0044425//membrane part;GO:0098805//whole membrane;GO:0043230//extracellular organelle;GO:0031982//vesicle;GO:0016020//membrane;GO:0044464//cell part;GO:0005576//extracellular region;GO:0005623//cell;GO:1903561//extracellular vesicle;GO:0098857//membrane microdomain;GO:0098589//membrane region;GO:0005773//vacuole;GO:0005622//intracellular;GO:0000323//lytic vacuole…	GO:0046872//metal ion binding;GO:0016787//hydrolase activity;GO:0004767//sphingomyelin phosphodiesterase activity;GO:0003824//catalytic activity;GO:0005488//binding;GO:0016298//lipase activity;GO:0042578//phosphoric ester hydrolase activity;GO:0043167//ion binding;GO:0046914//transition metal ion binding;GO:0008081//phosphoric diester hydrolase activity;GO:0043169//cation binding;GO:0016788//hydr…	GO:0044255//cellular lipid metabolic process;GO:0006807//nitrogen compound metabolic process;GO:0006796//phosphate-containing compound metabolic process;GO:0043412//macromolecule modification;GO:0031399//regulation of protein modification process;GO:0019538//protein metabolic process;GO:0032268//regulation of cellular protein metabolic process;GO:0051246//regulation of protein metabolic process;G…
545	gene19433	65	17.8333	1.32667	0.368333	-1.7786	0.00235356	0.0361969	down	TRIM34	PREDICTED: tripartite motif-containing protein 34 isoform X1 [Ovis aries]	-	-	-	-	-	GO:0043169//cation binding;GO:0046914//transition metal ion binding;GO:0046872//metal ion binding;GO:0005488//binding;GO:0043167//ion binding	-
546	gene19440	0	54.1667	0.001	1.14167	8.49646	0.000392947	0.0129976	up	UBQLNL	PREDICTED: ubiquilin-like protein [Ovis aries]	Genetic Information Processing	Folding, sorting and degradation	ko04141//Protein processing in endoplasmic reticulum	K04523	-	-	-
547	gene19441	0	96.8333	0.001	1.94	9.33161	0.000180796	0.00846917	up	UBQLN3	PREDICTED: LOW QUALITY PROTEIN: ubiquilin-3 [Ovis aries]	Genetic Information Processing	Folding, sorting and degradation	ko04141//Protein processing in endoplasmic reticulum	K04523	-	-	-
548	gene19442	0	100.667	0.001	2.58667	9.38748	0.0001719	0.00822795	up	LOC101120692	PREDICTED: ubiquilin-1-like [Ovis aries]	-	-	-	-	-	-	-
549	gene1947	443.833	166.333	3.56333	1.325	-1.29877	6.50176e-05	0.0049642	down	PHLDB2	PREDICTED: pleckstrin homology-like domain family B member 2 isoform X6 [Ovis aries]	-	-	-	-	GO:0005912//adherens junction;GO:0044464//cell part;GO:0070161//anchoring junction;GO:0045178//basal part of cell;GO:0005623//cell;GO:0043232//intracellular non-membrane-bounded organelle;GO:0030055//cell-substrate junction;GO:0043229//intracellular organelle;GO:0005924//cell-substrate adherens junction;GO:0043228//non-membrane-bounded organelle;GO:0005856//cytoskeleton;GO:0030054//cell junction;…	-	GO:0030154//cell differentiation;GO:0048468//cell development;GO:0001952//regulation of cell-matrix adhesion;GO:0030155//regulation of cell adhesion;GO:0001837//epithelial to mesenchymal transition;GO:0048519//negative regulation of biological process;GO:0001953//negative regulation of cell-matrix adhesion;GO:0000226//microtubule cytoskeleton organization;GO:2000146//negative regulation of cell m…
550	gene1950	495.667	177.5	26.1067	10.1017	-1.17542	0.0027681	0.0398162	down	TAGLN3	PREDICTED: transgelin-3 [Ovis aries]	-	-	-	-	GO:0044424//intracellular part;GO:0043229//intracellular organelle;GO:0043227//membrane-bounded organelle;GO:0005623//cell;GO:0043231//intracellular membrane-bounded organelle;GO:0044464//cell part;GO:0005622//intracellular;GO:0043226//organelle	-	GO:0009059//macromolecule biosynthetic process;GO:0071704//organic substance metabolic process;GO:0006351//transcription, DNA-templated;GO:0006366//transcription from RNA polymerase II promoter;GO:0034654//nucleobase-containing compound biosynthetic process;GO:0019438//aromatic compound biosynthetic process;GO:0044238//primary metabolic process;GO:0018130//heterocycle biosynthetic process;GO:0006…
551	gene19598	28.1917	62.7367	1.79	4.215	1.34716	0.00267087	0.038991	up	ART1	PREDICTED: LOW QUALITY PROTEIN: GPI-linked NAD(P)(+)--arginine ADP-ribosyltransferase 1 isoform X1 [Ovis aries]	-	-	-	-	GO:0005623//cell;GO:0016020//membrane;GO:0031224//intrinsic component of membrane;GO:0044464//cell part;GO:0044425//membrane part	GO:0003824//catalytic activity;GO:0016757//transferase activity, transferring glycosyl groups;GO:0016740//transferase activity;GO:0016763//transferase activity, transferring pentosyl groups	GO:0071704//organic substance metabolic process;GO:0043412//macromolecule modification;GO:0009101//glycoprotein biosynthetic process;GO:0009987//cellular process;GO:0009100//glycoprotein metabolic process;GO:0036211//protein modification process;GO:0070085//glycosylation;GO:0019538//protein metabolic process;GO:0043170//macromolecule metabolic process;GO:0044699//single-organism process;GO:004424…
552	gene19618	302.167	663.833	4.245	11.7467	1.23726	0.000150214	0.00771135	up	CLPB	PREDICTED: caseinolytic peptidase B protein homolog isoform X1 [Ovis aries]	-	-	-	-	-	-	-
553	gene19639	408	1106.5	11.7617	33.8617	1.58846	7.86096e-11	2.27782e-07	up	UCP2	mitochondrial uncoupling protein 2 [Ovis aries]	-	-	-	-	-	-	-
554	gene19652	582	139.5	15.28	3.70833	-1.89702	0.000761403	0.0190858	down	CHRDL2	PREDICTED: chordin-like protein 2 isoform X1 [Ovis aries]	-	-	-	-	-	-	-
555	gene19728	0.333333	19.3333	0.00333333	0.145	5.15706	0.00351164	0.0458799	up	LOC101111830	PREDICTED: doublecortin domain-containing protein 5 isoform X1 [Ovis aries]	-	-	-	-	-	-	-
556	gene19741	0	16.8333	0.001	2.21667	6.8248	0.00280567	0.0401755	up	LOC105610665	PREDICTED: copper transport protein ATOX1 [Camelus dromedarius]	Organismal Systems	Digestive system	ko04978//Mineral absorption	K07213	-	-	-
557	gene19752	0	28.1667	0.001	0.495	7.55913	0.00113859	0.0240161	up	C15H11orf91	RIKEN cDNA A930018P22 [Mus musculus]	-	-	-	-	-	-	-
558	gene19764	25.1667	69.1667	0.323333	0.945	1.74305	0.000208028	0.00914374	up	ABTB2	PREDICTED: ankyrin repeat and BTB/POZ domain-containing protein 2 isoform X1 [Ovis aries]	-	-	-	-	GO:0043231//intracellular membrane-bounded organelle;GO:0044424//intracellular part;GO:0005623//cell;GO:0043229//intracellular organelle;GO:0044428//nuclear part;GO:0070013//intracellular organelle lumen;GO:0031974//membrane-enclosed lumen;GO:0005634//nucleus;GO:0043226//organelle;GO:0043233//organelle lumen;GO:0044446//intracellular organelle part;GO:0031981//nuclear lumen;GO:0005622//intracellu…	GO:0046983//protein dimerization activity;GO:0005488//binding;GO:0005515//protein binding	GO:0009636//response to toxic substance;GO:0050896//response to stimulus;GO:0042221//response to chemical
559	gene19815	722	208.5	11.0467	3.45	-1.49004	1.79891e-05	0.0023654	down	TP53I11	PREDICTED: tumor protein p53-inducible protein 11 isoform X1 [Ovis aries]	-	-	-	-	GO:0031224//intrinsic component of membrane;GO:0016020//membrane;GO:0044425//membrane part	-	-
560	gene19825	0.166667	41.8333	0.0116667	3	7.03456	0.00149247	0.0279464	up	LOC105602371	-	-	-	-	-	-	-	-
561	gene19836	401.833	112	26.115	7.87333	-1.63475	2.01326e-05	0.00246494	down	MDK	PREDICTED: midkine isoform X1 [Ovis aries]	-	-	-	-	-	-	-
562	gene19843	2.66667	86.1667	0.0666667	2.29833	4.77922	1.56077e-05	0.00216415	up	F2	prothrombin precursor [Ovis aries]	Organismal Systems;Cellular Processes;Environmental Information Processing	Immune system;Cell motility;Signaling molecules and interaction	ko04080//Neuroactive ligand-receptor interaction;ko04810//Regulation of actin cytoskeleton;ko04610//Complement and coagulation cascades	K01313	GO:0005623//cell;GO:1903561//extracellular vesicle;GO:0043227//membrane-bounded organelle;GO:0044464//cell part;GO:0031982//vesicle;GO:0043230//extracellular organelle;GO:0005615//extracellular space;GO:0044444//cytoplasmic part;GO:0005737//cytoplasm;GO:0044424//intracellular part;GO:0044421//extracellular region part;GO:0043226//organelle;GO:0005576//extracellular region;GO:0005622//intracellular	GO:0043167//ion binding;GO:0004175//endopeptidase activity;GO:0038023//signaling receptor activity;GO:0005488//binding;GO:0005515//protein binding;GO:0008233//peptidase activity;GO:0046872//metal ion binding;GO:0032403//protein complex binding;GO:0070011//peptidase activity, acting on L-amino acid peptides;GO:0060089//molecular transducer activity;GO:0003824//catalytic activity;GO:0004872//recept…	GO:0032101//regulation of response to external stimulus;GO:0045686//negative regulation of glial cell differentiation;GO:0010467//gene expression;GO:0009891//positive regulation of biosynthetic process;GO:2000026//regulation of multicellular organismal development;GO:0048731//system development;GO:0001932//regulation of protein phosphorylation;GO:0009889//regulation of biosynthetic process;GO:005…
563	gene19861	180.5	67.8333	2.9	1.15	-1.26591	0.000390484	0.0129976	down	LOC101118130	-	-	-	-	-	-	-	-
564	gene1996	0	20.6667	0.001	0.378333	7.11696	0.00193699	0.0323928	up	C1H3orf30	C3orf30 protein [Homo sapiens]	-	-	-	-	-	-	-
565	gene20088	0.333333	34.1667	0.00333333	0.365	6.11916	0.00318181	0.0431502	up	MS4A14	PREDICTED: membrane-spanning 4-domains subfamily A member 14 isoform X1 [Ovis aries]	-	-	-	-	GO:0044425//membrane part;GO:0031224//intrinsic component of membrane;GO:0016020//membrane	-	-
566	gene20090	0	20.3333	0.001	0.788333	7.09378	0.00200234	0.0329594	up	MS4A5	PREDICTED: membrane-spanning 4-domains subfamily A member 5 [Ovis aries]	-	-	-	-	GO:0016020//membrane;GO:0044425//membrane part;GO:0031224//intrinsic component of membrane	-	-
567	gene20093	0	148	0.001	6.32	9.94319	5.76908e-05	0.00466997	up	MS4A13	PREDICTED: membrane-spanning 4-domains subfamily A member 13 isoform X4 [Ovis aries]	-	-	-	-	GO:0031224//intrinsic component of membrane;GO:0044425//membrane part;GO:0016020//membrane	-	-
568	gene20104	0	51.08	0.001	1.245	8.40996	0.000435259	0.0138232	up	LOC101114465	PREDICTED: B-lymphocyte antigen CD20-like isoform X1 [Ovis aries]	-	-	-	-	GO:0044425//membrane part;GO:0031224//intrinsic component of membrane;GO:0016020//membrane	-	-
569	gene20117	0.166667	73.6667	0.00166667	0.656667	7.84687	0.000384191	0.012956	up	LOC105602437	-	-	-	-	-	-	-	-
570	gene20149	407	181.167	2.69833	1.265	-1.0062	0.00339572	0.0450458	down	NEURL1B	PREDICTED: E3 ubiquitin-protein ligase NEURL1B isoform X2 [Ovis aries musimon]	-	-	-	-	GO:0044424//intracellular part;GO:0005622//intracellular;GO:0005768//endosome;GO:0005623//cell;GO:0005737//cytoplasm;GO:0043229//intracellular organelle;GO:0044444//cytoplasmic part;GO:0012505//endomembrane system;GO:0005773//vacuole;GO:0043231//intracellular membrane-bounded organelle;GO:0043226//organelle;GO:0043227//membrane-bounded organelle;GO:0044464//cell part	GO:0043169//cation binding;GO:0046914//transition metal ion binding;GO:0005488//binding;GO:0046872//metal ion binding;GO:0003824//catalytic activity;GO:0043167//ion binding	GO:0051234//establishment of localization;GO:0071704//organic substance metabolic process;GO:0050794//regulation of cellular process;GO:0043170//macromolecule metabolic process;GO:0036211//protein modification process;GO:0043412//macromolecule modification;GO:0044237//cellular metabolic process;GO:0044267//cellular protein metabolic process;GO:0032446//protein modification by small protein conjug…
571	gene20153	493	935.5	7.70667	15.5	1.2055	5.52692e-05	0.00458571	up	ERGIC1	PREDICTED: endoplasmic reticulum-Golgi intermediate compartment protein 1 [Bubalus bubalis]	-	-	-	-	GO:0044425//membrane part;GO:0005793//endoplasmic reticulum-Golgi intermediate compartment;GO:0044424//intracellular part;GO:0044444//cytoplasmic part;GO:0005737//cytoplasm;GO:0012505//endomembrane system;GO:0005623//cell;GO:0044431//Golgi apparatus part;GO:0043229//intracellular organelle;GO:0044422//organelle part;GO:0005794//Golgi apparatus;GO:0005622//intracellular;GO:0044464//cell part;GO:00…	GO:0005488//binding	GO:0051234//establishment of localization;GO:0016192//vesicle-mediated transport;GO:0048193//Golgi vesicle transport;GO:0051179//localization;GO:0006810//transport
572	gene20180	146.333	39	1.09333	0.308333	-1.67476	5.87771e-05	0.00466997	down	ARHGEF28	PREDICTED: rho guanine nucleotide exchange factor 28 isoform X9 [Ovis aries]	-	-	-	-	GO:0044464//cell part;GO:0005623//cell	-	GO:0044763//single-organism cellular process;GO:0065009//regulation of molecular function;GO:0050896//response to stimulus;GO:0044699//single-organism process;GO:0050794//regulation of cellular process;GO:0009987//cellular process;GO:0007265//Ras protein signal transduction;GO:0007264//small GTPase mediated signal transduction;GO:0007266//Rho protein signal transduction;GO:0051716//cellular respo…
573	gene20182	61.435	220.718	1.92167	7.415	2.19106	1.00741e-05	0.00158123	up	LOC106991645	PREDICTED: LOW QUALITY PROTEIN: synaptopodin 2-like protein, partial [Ovis aries]	-	-	-	-	-	-	-
574	gene20195	0	156.833	0.001	22.065	10.0279	3.20663e-05	0.00332363	up	LOC101115733	PREDICTED: histone H2B subacrosomal variant [Ovis aries]	-	-	-	-	-	-	-
575	gene20198	588.667	1152.33	12.0233	24.76	1.17368	2.886e-05	0.00314974	up	MRPS27	PREDICTED: 28S ribosomal protein S27, mitochondrial [Ovis aries]	-	-	-	-	-	-	-
576	gene20199	354.667	114.167	1.25667	0.425	-1.39396	2.80179e-05	0.00307309	down	MAP1B	PREDICTED: microtubule-associated protein 1B isoform X1 [Ovis aries]	-	-	-	-	-	-	-
577	gene202	32.6667	80.5	2.14167	5.555	1.37655	0.0038975	0.0486592	up	AKIRIN1	akirin-1 [Ovis aries]	-	-	-	-	GO:0043229//intracellular organelle;GO:0005634//nucleus;GO:0005635//nuclear envelope;GO:0044422//organelle part;GO:0043226//organelle;GO:0070013//intracellular organelle lumen;GO:0044424//intracellular part;GO:0043233//organelle lumen;GO:0044428//nuclear part;GO:0005622//intracellular;GO:0031974//membrane-enclosed lumen;GO:0012505//endomembrane system;GO:0043231//intracellular membrane-bounded or…	-	-
578	gene20263	60.3333	15.3333	0.616667	0.17	-1.84101	0.0020576	0.0335248	down	LRRC70	PREDICTED: leucine-rich repeat-containing protein 70 isoform X1 [Ovis aries]	-	-	-	-	-	-	-
579	gene20273	79.1667	22.1667	0.931667	0.273333	-1.5813	0.00197246	0.0327059	down	ELOVL7	PREDICTED: elongation of very long chain fatty acids protein 7 [Ovis aries]	Metabolism	Lipid metabolism	ko00062//Fatty acid elongation	K10250	GO:0043227//membrane-bounded organelle;GO:0012505//endomembrane system;GO:0044424//intracellular part;GO:0044425//membrane part;GO:0005622//intracellular;GO:0043229//intracellular organelle;GO:0043226//organelle;GO:0016020//membrane;GO:0005623//cell;GO:0043231//intracellular membrane-bounded organelle;GO:0042175//nuclear outer membrane-endoplasmic reticulum membrane network;GO:0044464//cell part;…	GO:0003824//catalytic activity	GO:0044763//single-organism cellular process;GO:0071704//organic substance metabolic process;GO:0008152//metabolic process;GO:0009987//cellular process;GO:0006633//fatty acid biosynthetic process;GO:0030497//fatty acid elongation;GO:0044255//cellular lipid metabolic process;GO:0019368//fatty acid elongation, unsaturated fatty acid;GO:0044710//single-organism metabolic process;GO:0044711//single-o…
580	gene20375	0.5	94.3333	0.001	0.428333	6.9892	0.000497145	0.0149304	up	MROH2B	PREDICTED: maestro heat-like repeat-containing protein family member 2B isoform X1 [Ovis aries]	-	-	-	-	-	-	-
581	gene20378	17.5967	45.8683	2.58167	7.235	1.59651	0.00365631	0.0470052	up	RPL37	60S ribosomal protein L37 [Homo sapiens]	Genetic Information Processing	Translation	ko03010//Ribosome	K02922	-	-	-
582	gene20382	1390.5	318.167	18.62	4.51	-1.86962	3.22238e-05	0.00332363	down	PTGER4	PREDICTED: prostaglandin E2 receptor EP4 subtype isoform X1 [Ovis aries]	Organismal Systems;Environmental Information Processing	Sensory system;Signaling molecules and interaction;Endocrine system	ko04080//Neuroactive ligand-receptor interaction;ko04750//Inflammatory mediator regulation of TRP channels;ko04924//Renin secretion	K04261	GO:0031224//intrinsic component of membrane;GO:0016020//membrane;GO:0044425//membrane part	GO:0060089//molecular transducer activity;GO:0099600//transmembrane receptor activity;GO:0038023//signaling receptor activity;GO:0004888//transmembrane signaling receptor activity;GO:0004872//receptor activity;GO:0004955//prostaglandin receptor activity;GO:0004871//signal transducer activity;GO:0004930//G-protein coupled receptor activity;GO:0004953//icosanoid receptor activity;GO:0004954//prosta…	GO:0046649//lymphocyte activation;GO:0002294//CD4-positive, alpha-beta T cell differentiation involved in immune response;GO:0010033//response to organic substance;GO:0051716//cellular response to stimulus;GO:0002683//negative regulation of immune system process;GO:0098609//cell-cell adhesion;GO:0030154//cell differentiation;GO:0050896//response to stimulus;GO:0032231//regulation of actin filamen…
583	gene20390	431.833	139.167	1.89667	0.63	-1.55723	0.000152231	0.00777936	down	RICTOR	PREDICTED: rapamycin-insensitive companion of mTOR isoform X1 [Ovis aries]	Environmental Information Processing	Signal transduction	ko04150//mTOR signaling pathway	K08267	-	-	-
584	gene20425	0.666667	45.3333	0.015	1.31667	5.72293	0.000308065	0.01134	up	TTC23L	PREDICTED: tetratricopeptide repeat protein 23-like isoform X1 [Ovis aries]	-	-	-	-	GO:0043226//organelle;GO:0043232//intracellular non-membrane-bounded organelle;GO:0005623//cell;GO:0044464//cell part;GO:0015630//microtubule cytoskeleton;GO:0044424//intracellular part;GO:0043228//non-membrane-bounded organelle;GO:0005856//cytoskeleton;GO:0005622//intracellular;GO:0043229//intracellular organelle	-	-
585	gene20488	0	67.3333	0.001	2.225	8.80907	0.000289043	0.0110686	up	2020-03-11	PREDICTED: E3 ubiquitin-protein ligase MARCH11 isoform X1, partial [Ovis aries]	-	-	-	-	GO:0012506//vesicle membrane;GO:0005737//cytoplasm;GO:0031982//vesicle;GO:0031224//intrinsic component of membrane;GO:0031090//organelle membrane;GO:0005622//intracellular;GO:0043227//membrane-bounded organelle;GO:0043226//organelle;GO:0044424//intracellular part;GO:0044422//organelle part;GO:0044425//membrane part;GO:0016020//membrane;GO:0044464//cell part;GO:0005623//cell	GO:0003824//catalytic activity;GO:0005488//binding;GO:0043167//ion binding;GO:0043169//cation binding	GO:0009987//cellular process;GO:0036211//protein modification process;GO:0070647//protein modification by small protein conjugation or removal;GO:0019538//protein metabolic process;GO:0044260//cellular macromolecule metabolic process;GO:0043170//macromolecule metabolic process;GO:0071704//organic substance metabolic process;GO:0044237//cellular metabolic process;GO:0008152//metabolic process;GO:0…
586	gene20493	128.5	302.833	2.70667	6.66	1.436	0.000264542	0.0106409	up	ANKH	PREDICTED: progressive ankylosis protein homolog isoform X1 [Ovis aries]	-	-	-	-	GO:0044425//membrane part;GO:0071944//cell periphery;GO:0016020//membrane;GO:0005886//plasma membrane;GO:0044464//cell part;GO:0031224//intrinsic component of membrane;GO:0005623//cell	GO:0005215//transporter activity;GO:0022892//substrate-specific transporter activity;GO:0022857//transmembrane transporter activity;GO:0022804//active transmembrane transporter activity;GO:0015291//secondary active transmembrane transporter activity;GO:0015103//inorganic anion transmembrane transporter activity;GO:0008509//anion transmembrane transporter activity;GO:0022891//substrate-specific tr…	GO:0006810//transport;GO:0006811//ion transport;GO:0015698//inorganic anion transport;GO:0006817//phosphate ion transport;GO:0030278//regulation of ossification;GO:0051234//establishment of localization;GO:0065007//biological regulation;GO:0006820//anion transport;GO:0051239//regulation of multicellular organismal process;GO:0050789//regulation of biological process;GO:0051179//localization
587	gene2050	443	112.667	7.58833	1.86167	-1.84146	8.41163e-05	0.0055465	down	PARP14	PREDICTED: poly [ADP-ribose] polymerase 14 isoform X2 [Ovis aries]	-	-	-	-	GO:0005622//intracellular;GO:0044424//intracellular part;GO:0044464//cell part;GO:0005623//cell	GO:0016757//transferase activity, transferring glycosyl groups;GO:0005488//binding;GO:0043169//cation binding;GO:0003824//catalytic activity;GO:0016740//transferase activity;GO:0043167//ion binding;GO:0046872//metal ion binding;GO:0016763//transferase activity, transferring pentosyl groups;GO:0046914//transition metal ion binding	-
588	gene20507	1.16667	360.667	0.065	21.38	7.92622	4.55741e-05	0.00409893	up	ROPN1L	PREDICTED: ropporin-1-like protein [Capra hircus]	-	-	-	-	GO:0005623//cell;GO:0042995//cell projection;GO:0044464//cell part;GO:0005929//cilium;GO:0043226//organelle	-	-
589	gene20511	84.3333	172.5	3.57	7.64	1.19394	0.00140048	0.0269604	up	FAM173B	PREDICTED: protein FAM173B isoform X3 [Ovis aries]	-	-	-	-	GO:0016020//membrane;GO:0044425//membrane part;GO:0031224//intrinsic component of membrane	-	-
590	gene2055	151.833	55.3333	1.08167	0.418333	-1.25556	0.00181508	0.0312976	down	SEMA5B	PREDICTED: semaphorin-5B isoform X1 [Ovis aries]	Organismal Systems	Development	ko04360//Axon guidance	K06841	-	-	-
591	gene20609	217.333	384	2.865	5.35167	1.04317	0.000407374	0.0131986	up	GATB	PREDICTED: glutamyl-tRNA(Gln) amidotransferase subunit B, mitochondrial isoform X1 [Ovis aries]	Genetic Information Processing	Translation	ko00970//Aminoacyl-tRNA biosynthesis	K02434	-	-	-
592	gene20610	794.953	1454.34	4.77833	9.11	1.07397	0.000206104	0.00912255	up	FAM160A1	PREDICTED: LOW QUALITY PROTEIN: protein FAM160A1 isoform X1 [Ovis aries]	-	-	-	-	-	-	-
593	gene20643	0.166667	18.5	0.00166667	0.186667	5.86523	0.00350109	0.0458633	up	C17H4orf51	chromosome 4 open reading frame 51 [Macaca mulatta]	-	-	-	-	-	-	-
594	gene2065	0	283	0.001	15.185	10.8778	1.2935e-05	0.00190944	up	ROPN1	PREDICTED: ropporin-1A [Ovis aries]	-	-	-	-	GO:0005623//cell;GO:0005929//cilium;GO:0044464//cell part;GO:0031514//motile cilium;GO:0005622//intracellular;GO:0097223//sperm part;GO:0044424//intracellular part;GO:0043226//organelle;GO:0036126//sperm flagellum;GO:0042995//cell projection	-	GO:0016043//cellular component organization;GO:0051641//cellular localization;GO:0033036//macromolecule localization;GO:0044699//single-organism process;GO:0034613//cellular protein localization;GO:0008104//protein localization;GO:0040011//locomotion;GO:0071840//cellular component organization or biogenesis;GO:0032502//developmental process;GO:0009987//cellular process;GO:0051179//localization;GO…
595	gene20679	127.667	51.1667	1.23833	0.521667	-1.17379	0.0020732	0.033682	down	ELMOD2	ELMO domain-containing protein 2 [Bos taurus]	-	-	-	-	GO:0032991//macromolecular complex	GO:0030234//enzyme regulator activity;GO:0098772//molecular function regulator;GO:0008047//enzyme activator activity	GO:0065007//biological regulation;GO:0050790//regulation of catalytic activity;GO:0065009//regulation of molecular function;GO:0002682//regulation of immune system process;GO:0002697//regulation of immune effector process;GO:0051336//regulation of hydrolase activity;GO:0043087//regulation of GTPase activity;GO:0050789//regulation of biological process
596	gene20681	13.6667	178.333	0.161667	2.155	3.48723	0.00109823	0.0234955	up	CLGN	PREDICTED: calmegin [Ovis aries]	-	-	-	-	GO:0005623//cell;GO:0042175//nuclear outer membrane-endoplasmic reticulum membrane network;GO:0043226//organelle;GO:0012505//endomembrane system;GO:0043231//intracellular membrane-bounded organelle;GO:0016020//membrane;GO:0005622//intracellular;GO:0044464//cell part;GO:0044424//intracellular part;GO:0043229//intracellular organelle;GO:0043227//membrane-bounded organelle;GO:0031224//intrinsic comp…	GO:0005515//protein binding;GO:0005488//binding	GO:0008037//cell recognition;GO:0007338//single fertilization;GO:0044085//cellular component biogenesis;GO:0022607//cellular component assembly;GO:0044702//single organism reproductive process;GO:0051704//multi-organism process;GO:0016043//cellular component organization;GO:0044763//single-organism cellular process;GO:0009987//cellular process;GO:0035036//sperm-egg recognition;GO:0044703//multi-o…
597	gene20738	14.5233	130.693	0.0783333	1.32	3.02458	0.00226859	0.0356562	up	HSPA4L	PREDICTED: heat shock 70 kDa protein 4L isoform X2 [Ovis aries]	Genetic Information Processing	Folding, sorting and degradation	ko04141//Protein processing in endoplasmic reticulum	K09485	GO:0044464//cell part;GO:0044424//intracellular part;GO:0005623//cell;GO:0005622//intracellular;GO:0044444//cytoplasmic part;GO:0005737//cytoplasm	GO:0005488//binding;GO:0032549//ribonucleoside binding;GO:0036094//small molecule binding;GO:0001883//purine nucleoside binding;GO:0032550//purine ribonucleoside binding;GO:1901363//heterocyclic compound binding;GO:0001882//nucleoside binding;GO:0097367//carbohydrate derivative binding;GO:0097159//organic cyclic compound binding	-
598	gene20742	154.475	31.77	21.0817	4.75667	-2.08596	4.9766e-06	0.000999097	down	LOC101122981	-	-	-	-	-	-	-	-
599	gene20744	282.167	88.6667	0.633333	0.208333	-1.46983	7.85929e-07	0.000294527	down	FAT4	PREDICTED: LOW QUALITY PROTEIN: protocadherin Fat 4 isoform X1 [Ovis aries]	-	-	-	-	GO:0031224//intrinsic component of membrane;GO:0031982//vesicle;GO:0043230//extracellular organelle;GO:0005576//extracellular region;GO:0016020//membrane;GO:0044421//extracellular region part;GO:0043226//organelle;GO:0044425//membrane part;GO:0005623//cell;GO:0043227//membrane-bounded organelle;GO:1903561//extracellular vesicle;GO:0044464//cell part	GO:0043169//cation binding;GO:0046872//metal ion binding;GO:0005488//binding;GO:0043167//ion binding	GO:0035556//intracellular signal transduction;GO:0050896//response to stimulus;GO:0044707//single-multicellular organism process;GO:0007165//signal transduction;GO:0050793//regulation of developmental process;GO:0072182//regulation of nephron tubule epithelial cell differentiation;GO:0050794//regulation of cellular process;GO:0044763//single-organism cellular process;GO:0030900//forebrain develop…
600	gene2075	302.212	585.845	9.82833	20.3833	1.17324	9.0092e-05	0.00582103	up	LOC101121396	PREDICTED: tubulin alpha-1C chain-like [Ovis aries]	Cellular Processes	Cellular commiunity;Transport and catabolism	ko04145//Phagosome;ko04540//Gap junction	K07374	GO:0043229//intracellular organelle;GO:0044464//cell part;GO:0005623//cell;GO:0043232//intracellular non-membrane-bounded organelle;GO:0005856//cytoskeleton;GO:0043227//membrane-bounded organelle;GO:0043231//intracellular membrane-bounded organelle;GO:0044424//intracellular part;GO:0015630//microtubule cytoskeleton;GO:0043226//organelle;GO:0005622//intracellular;GO:0043228//non-membrane-bounded o…	GO:0016818//hydrolase activity, acting on acid anhydrides, in phosphorus-containing anhydrides;GO:0036094//small molecule binding;GO:0005198//structural molecule activity;GO:0016462//pyrophosphatase activity;GO:0005488//binding;GO:0017111//nucleoside-triphosphatase activity;GO:0001883//purine nucleoside binding;GO:0016787//hydrolase activity;GO:0003824//catalytic activity;GO:0001882//nucleoside b…	GO:0044763//single-organism cellular process;GO:0009987//cellular process;GO:0044699//single-organism process
601	gene20762	0	63	0.001	1.39	8.71346	0.000319169	0.0115564	up	ADAD1	PREDICTED: adenosine deaminase domain-containing protein 1 isoform X1 [Ovis aries]	-	-	-	-	GO:0043229//intracellular organelle;GO:0043231//intracellular membrane-bounded organelle;GO:0044424//intracellular part;GO:0043226//organelle;GO:0005622//intracellular;GO:0044464//cell part;GO:0005623//cell;GO:0043227//membrane-bounded organelle	GO:0003824//catalytic activity;GO:0016814//hydrolase activity, acting on carbon-nitrogen (but not peptide) bonds, in cyclic amidines;GO:0016810//hydrolase activity, acting on carbon-nitrogen (but not peptide) bonds;GO:0016787//hydrolase activity	GO:0007276//gamete generation;GO:0048468//cell development;GO:0032504//multicellular organism reproduction;GO:0019953//sexual reproduction;GO:0044767//single-organism developmental process;GO:0009987//cellular process;GO:0071704//organic substance metabolic process;GO:0030154//cell differentiation;GO:0032502//developmental process;GO:0022412//cellular process involved in reproduction in multicell…
602	gene20779	0	19.6667	0.001	0.563333	7.04628	0.00210255	0.0339573	up	C17H4orf45	FLJ25371 [Salmo salar]	-	-	-	-	-	-	-
603	gene20790	1569.67	627.333	11.5133	4.81667	-1.11095	0.000270021	0.0107649	down	FAM198B	PREDICTED: protein FAM198B isoform X2 [Ovis aries]	-	-	-	-	GO:0016020//membrane;GO:0031224//intrinsic component of membrane;GO:0044425//membrane part	-	-
604	gene208	0	129.537	0.001	2.16167	9.75254	4.05672e-05	0.00376923	up	LOC105604051	PREDICTED: succinyl-CoA:3-ketoacid coenzyme A transferase 2, mitochondrial-like [Ovis aries]	Metabolism	Amino acid metabolism;Carbohydrate metabolism;Lipid metabolism	ko00280//Valine, leucine and isoleucine degradation;ko00650//Butanoate metabolism;ko00072//Synthesis and degradation of ketone bodies	K01027	-	GO:0016782//transferase activity, transferring sulfur-containing groups;GO:0016740//transferase activity;GO:0003824//catalytic activity;GO:0008410//CoA-transferase activity	GO:0044248//cellular catabolic process;GO:0044237//cellular metabolic process;GO:0009056//catabolic process;GO:0009987//cellular process;GO:0008152//metabolic process
605	gene20805	867.167	188.333	9.48	2.14833	-2.04286	4.93649e-08	3.46866e-05	down	GUCY1A3	PREDICTED: guanylate cyclase soluble subunit alpha-3 isoform X1 [Ovis aries]	Cellular Processes;Organismal Systems;Environmental Information Processing;Metabolism	Nervous system;Cellular commiunity;Nucleotide metabolism;Digestive system;Circulatory system;Endocrine system;Signal transduction;Immune system;Environmental adaptation	ko04022//cGMP - PKG signaling pathway;ko00230//Purine metabolism;ko04921//Oxytocin signaling pathway;ko04270//Vascular smooth muscle contraction;ko04611//Platelet activation;ko04970//Salivary secretion;ko04713//Circadian entrainment;ko04540//Gap junction;ko04924//Renin secretion;ko04730//Long-term depression	K12318	-	-	-
606	gene20807	337.5	130.333	2.34167	0.973333	-1.34718	0.0017321	0.0305221	down	ZNF605	PREDICTED: zinc finger protein 605 isoform X1 [Ovis aries]	-	-	-	-	-	-	-
607	gene20810	67.1667	16.6667	0.606667	0.156667	-1.93643	0.000215262	0.00932596	down	LOC101114390	PREDICTED: zinc finger protein 10 isoform X3 [Ovis aries]	-	-	-	-	-	-	-
608	gene20813	0	18.3333	0.001	0.931667	6.94629	0.00239559	0.036522	up	MBD3L1	PREDICTED: methyl-CpG-binding domain protein 3-like 1 isoform X3 [Ovis aries]	-	-	-	-	GO:0043233//organelle lumen;GO:0043226//organelle;GO:0043231//intracellular membrane-bounded organelle;GO:0005634//nucleus;GO:0044464//cell part;GO:0070013//intracellular organelle lumen;GO:0031974//membrane-enclosed lumen;GO:0044424//intracellular part;GO:0016020//membrane;GO:0043229//intracellular organelle;GO:0043227//membrane-bounded organelle;GO:0031981//nuclear lumen;GO:0005623//cell;GO:004…	-	-
609	gene20846	0	25.1667	0.001	0.348333	7.39815	0.00135661	0.0265477	up	PIWIL1	PREDICTED: piwi-like protein 1 isoform X3 [Ovis aries]	Organismal Systems	Development	ko04320//Dorso-ventral axis formation	K02156	GO:0043229//intracellular organelle;GO:0044424//intracellular part;GO:0043232//intracellular non-membrane-bounded organelle;GO:0043227//membrane-bounded organelle;GO:0043234//protein complex;GO:0032991//macromolecular complex;GO:0005623//cell;GO:0043226//organelle;GO:1990904//ribonucleoprotein complex;GO:0005622//intracellular;GO:0044444//cytoplasmic part;GO:0005737//cytoplasm;GO:0034518//RNA cap…	GO:1901363//heterocyclic compound binding;GO:0005515//protein binding;GO:0097159//organic cyclic compound binding;GO:0005488//binding;GO:0003723//RNA binding;GO:0019900//kinase binding;GO:0003676//nucleic acid binding;GO:0044822//poly(A) RNA binding;GO:0019899//enzyme binding	GO:0007281//germ cell development;GO:0032504//multicellular organism reproduction;GO:0006725//cellular aromatic compound metabolic process;GO:0019953//sexual reproduction;GO:0032501//multicellular organismal process;GO:0090304//nucleic acid metabolic process;GO:0008152//metabolic process;GO:0051704//multi-organism process;GO:0048869//cellular developmental process;GO:0006807//nitrogen compound me…
610	gene20850	0.333333	35.6667	0.00333333	0.508333	6.18072	0.00295933	0.0413295	up	GLT1D1	PREDICTED: glycosyltransferase 1 domain-containing protein 1 [Ovis aries]	-	-	-	-	-	GO:0016740//transferase activity;GO:0003824//catalytic activity	-
611	gene20881	0	14.8333	0.001	0.045	6.65744	0.00223232	0.0352731	up	DNAH10	PREDICTED: dynein heavy chain 10, axonemal isoform X1 [Ovis aries]	-	-	-	-	GO:0016020//membrane;GO:0042995//cell projection;GO:0044464//cell part;GO:0043228//non-membrane-bounded organelle;GO:0044422//organelle part;GO:0043234//protein complex;GO:0005623//cell;GO:0044430//cytoskeletal part;GO:0005875//microtubule associated complex;GO:0043232//intracellular non-membrane-bounded organelle;GO:0015630//microtubule cytoskeleton;GO:0043229//intracellular organelle;GO:0005856…	GO:0016787//hydrolase activity;GO:0032549//ribonucleoside binding;GO:0097367//carbohydrate derivative binding;GO:0005488//binding;GO:1901363//heterocyclic compound binding;GO:0016462//pyrophosphatase activity;GO:0001883//purine nucleoside binding;GO:0003774//motor activity;GO:0036094//small molecule binding;GO:0001882//nucleoside binding;GO:0032550//purine ribonucleoside binding;GO:0016817//hydro…	GO:0009987//cellular process;GO:0007017//microtubule-based process;GO:0044699//single-organism process;GO:0044763//single-organism cellular process
612	gene20914	432.833	920.833	13.4717	30.3183	1.30563	0.00010165	0.00612404	up	DIABLO	PREDICTED: diablo homolog, mitochondrial isoform X1 [Ovis aries]	-	-	-	-	GO:0044444//cytoplasmic part;GO:0044424//intracellular part;GO:0031226//intrinsic component of plasma membrane;GO:0005739//mitochondrion;GO:0005737//cytoplasm;GO:0044459//plasma membrane part;GO:0043227//membrane-bounded organelle;GO:0031967//organelle envelope;GO:0005886//plasma membrane;GO:0043231//intracellular membrane-bounded organelle;GO:0043226//organelle;GO:0016021//integral component of …	GO:0005488//binding	GO:0042221//response to chemical;GO:0051716//cellular response to stimulus;GO:2000116//regulation of cysteine-type endopeptidase activity;GO:0010952//positive regulation of peptidase activity;GO:0065009//regulation of molecular function;GO:0009987//cellular process;GO:0031325//positive regulation of cellular metabolic process;GO:0060255//regulation of macromolecule metabolic process;GO:0048522//p…
613	gene20955	0	32.1667	0.001	0.598333	7.74914	0.000905046	0.020986	up	CCDC63	PREDICTED: coiled-coil domain-containing protein 63 [Ovis aries]	-	-	-	-	-	-	GO:0019953//sexual reproduction;GO:0051704//multi-organism process;GO:0048609//multicellular organismal reproductive process;GO:0044699//single-organism process;GO:0044702//single organism reproductive process;GO:0048869//cellular developmental process;GO:0032504//multicellular organism reproduction;GO:0044703//multi-organism reproductive process;GO:0022414//reproductive process;GO:0007276//gamet…
614	gene20956	46991.5	115966	3485.72	9596.74	1.69383	0.0527045	0.0392323	up	MYL2	myosin regulatory light chain 2, ventricular/cardiac muscle isoform [Ovis aries]	Organismal Systems;Cellular Processes	Cellular commiunity;Immune system;Cell motility;Circulatory system	ko04810//Regulation of actin cytoskeleton;ko04510//Focal adhesion;ko04261//Adrenergic signaling in cardiomyocytes;ko04530//Tight junction;ko04670//Leukocyte transendothelial migration;ko04260//Cardiac muscle contraction	K10351	GO:0044444//cytoplasmic part;GO:0044424//intracellular part;GO:0030017//sarcomere;GO:0015629//actin cytoskeleton;GO:0043226//organelle;GO:0005856//cytoskeleton;GO:0044449//contractile fiber part;GO:0005622//intracellular;GO:0044464//cell part;GO:0044422//organelle part;GO:0043292//contractile fiber;GO:0043228//non-membrane-bounded organelle;GO:0030016//myofibril;GO:0005623//cell;GO:0005737//cytop…	GO:0005488//binding;GO:0008092//cytoskeletal protein binding;GO:0046872//metal ion binding;GO:0043167//ion binding;GO:0003779//actin binding;GO:0043169//cation binding;GO:0005515//protein binding	GO:0044699//single-organism process;GO:0032989//cellular component morphogenesis;GO:0030036//actin cytoskeleton organization;GO:0045165//cell fate commitment;GO:0051239//regulation of multicellular organismal process;GO:0032502//developmental process;GO:0071840//cellular component organization or biogenesis;GO:0061061//muscle structure development;GO:0070925//organelle assembly;GO:0007507//heart …
615	gene20974	1	87.1667	0.0133333	1.23167	6.10647	0.000852795	0.020365	up	CCDC60	PREDICTED: coiled-coil domain-containing protein 60 isoform X1 [Ovis aries]	-	-	-	-	-	-	-
616	gene20986	719.333	1412.67	13.7433	28.2583	1.19901	2.24622e-05	0.00264431	up	WSB2	WD repeat and SOCS box-containing protein 2 [Bos taurus]	-	-	-	-	-	-	GO:0043412//macromolecule modification;GO:0050789//regulation of biological process;GO:0008152//metabolic process;GO:0065007//biological regulation;GO:0050896//response to stimulus;GO:0050794//regulation of cellular process;GO:0044237//cellular metabolic process;GO:0032446//protein modification by small protein conjugation;GO:0019538//protein metabolic process;GO:0006464//cellular protein modific…
617	gene21002	6.46	0.833333	0.355	0.0466667	-2.61214	0.003721	0.0474232	down	LOC105602898	-	-	-	-	-	-	-	-
618	gene21026	270.482	49.5	1.06833	0.205	-2.31517	0.00382885	0.0480422	down	OAS2	PREDICTED: 2'-5'-oligoadenylate synthase 2 isoform X1 [Pantholops hodgsonii]	-	-	-	-	GO:0005622//intracellular;GO:0005623//cell;GO:0005737//cytoplasm;GO:0044424//intracellular part;GO:0044464//cell part;GO:0043227//membrane-bounded organelle;GO:0044444//cytoplasmic part;GO:0043229//intracellular organelle;GO:0043231//intracellular membrane-bounded organelle;GO:0043226//organelle	GO:0001882//nucleoside binding;GO:0046914//transition metal ion binding;GO:0070566//adenylyltransferase activity;GO:0001883//purine nucleoside binding;GO:1901363//heterocyclic compound binding;GO:0036094//small molecule binding;GO:0046872//metal ion binding;GO:0016740//transferase activity;GO:0016779//nucleotidyltransferase activity;GO:0032550//purine ribonucleoside binding;GO:0032549//ribonucleo…	GO:0006497//protein lipidation;GO:0008152//metabolic process;GO:0034641//cellular nitrogen compound metabolic process;GO:0044249//cellular biosynthetic process;GO:0072521//purine-containing compound metabolic process;GO:0006950//response to stress;GO:0051707//response to other organism;GO:0016070//RNA metabolic process;GO:0044238//primary metabolic process;GO:0036211//protein modification process…
619	gene21028	229.203	55.515	4.57667	1.165	-1.94133	0.0012178	0.0249156	down	LOC101110181	PREDICTED: 2'-5'-oligoadenylate synthase 1 [Ovis aries]	-	-	-	-	-	GO:0097367//carbohydrate derivative binding;GO:0032549//ribonucleoside binding;GO:0003723//RNA binding;GO:0001883//purine nucleoside binding;GO:0016740//transferase activity;GO:1901363//heterocyclic compound binding;GO:0001882//nucleoside binding;GO:0097159//organic cyclic compound binding;GO:0032550//purine ribonucleoside binding;GO:0005488//binding;GO:0003824//catalytic activity;GO:0016772//tra…	GO:0002252//immune effector process;GO:0002376//immune system process
620	gene21063	307	547.833	11.0733	21.3167	1.09545	0.000707411	0.0182171	up	COQ5	PREDICTED: 2-methoxy-6-polyprenyl-1,4-benzoquinol methylase, mitochondrial isoform X1 [Ovis aries]	Metabolism	Metabolism of cofactors and vitamins	ko00130//Ubiquinone and other terpenoid-quinone biosynthesis	K06127	-	-	-
621	gene21085	97.8333	175.833	2.325	4.40667	1.01578	0.000930449	0.0212419	up	MVK	PREDICTED: LOW QUALITY PROTEIN: mevalonate kinase isoform X1 [Ovis aries]	Cellular Processes;Metabolism	Metabolism of terpenoids and polyketides;Transport and catabolism	ko04146//Peroxisome;ko00900//Terpenoid backbone biosynthesis	K00869	-	-	-
622	gene21150	84.3333	445.167	1.555	8.5	2.61424	6.16644e-09	6.34439e-06	up	KREMEN1	PREDICTED: kremen protein 1 isoform X6 [Ovis aries]	-	-	-	-	-	-	-
623	gene21160	224.82	455.638	4.955	10.585	1.21615	6.2724e-05	0.00487458	up	NF2	PREDICTED: merlin isoform X1 [Ovis aries]	Environmental Information Processing	Signal transduction	ko04390//Hippo signaling pathway	K16684	GO:0043228//non-membrane-bounded organelle;GO:0044425//membrane part;GO:0070013//intracellular organelle lumen;GO:0005634//nucleus;GO:0043229//intracellular organelle;GO:0015629//actin cytoskeleton;GO:0044446//intracellular organelle part;GO:0032155//cell division site part;GO:0016020//membrane;GO:0031981//nuclear lumen;GO:0044464//cell part;GO:0044444//cytoplasmic part;GO:0070161//anchoring junc…	GO:0008092//cytoskeletal protein binding;GO:0005515//protein binding;GO:0005488//binding	GO:0050794//regulation of cellular process;GO:0051179//localization;GO:0065007//biological regulation;GO:0000165//MAPK cascade;GO:0016310//phosphorylation;GO:0044260//cellular macromolecule metabolic process;GO:0044699//single-organism process;GO:0006464//cellular protein modification process;GO:0034645//cellular macromolecule biosynthetic process;GO:0016043//cellular component organization;GO:00…
624	gene21169	0.166667	35.8333	0.00333333	0.911667	6.65839	0.00207689	0.0336933	up	HORMAD2	PREDICTED: HORMA domain-containing protein 2 isoform X1 [Ovis aries]	-	-	-	-	GO:0031974//membrane-enclosed lumen;GO:0043233//organelle lumen;GO:0005634//nucleus;GO:0044422//organelle part;GO:0043231//intracellular membrane-bounded organelle;GO:0043227//membrane-bounded organelle;GO:0044428//nuclear part;GO:0044424//intracellular part;GO:0043228//non-membrane-bounded organelle;GO:0044464//cell part;GO:0000794//condensed nuclear chromosome;GO:0005623//cell;GO:0005622//intra…	-	GO:0000003//reproduction;GO:0000819//sister chromatid segregation;GO:0022402//cell cycle process;GO:0007059//chromosome segregation;GO:0044699//single-organism process;GO:0006996//organelle organization;GO:0016043//cellular component organization;GO:0044763//single-organism cellular process;GO:1902589//single-organism organelle organization;GO:0098813//nuclear chromosome segregation;GO:0051276//c…
625	gene21179	232.833	710.667	6.76167	20.7833	1.86083	2.08855e-06	0.000589996	up	MTFP1	PREDICTED: mitochondrial fission process protein 1 [Pantholops hodgsonii]	-	-	-	-	GO:0005622//intracellular;GO:0043231//intracellular membrane-bounded organelle;GO:0044424//intracellular part;GO:0043227//membrane-bounded organelle;GO:0043229//intracellular organelle;GO:0016020//membrane;GO:0005623//cell;GO:0031090//organelle membrane;GO:0044464//cell part;GO:0019866//organelle inner membrane;GO:0044422//organelle part;GO:0031975//envelope;GO:0044446//intracellular organelle pa…	-	-
626	gene21187	0.5	38.8333	0.0366667	2.96833	5.73695	0.0032117	0.0432944	up	C17H5orf52	Octapeptide-repeat protein T2, partial [Ophiophagus hannah]	-	-	-	-	-	-	-
627	gene212	29.1667	79.3333	0.266667	0.766667	1.72423	0.000167074	0.00814893	up	HPCAL4	hippocalcin-like protein 4 isoform 1 [Homo sapiens]	-	-	-	-	GO:0044464//cell part;GO:0005623//cell	GO:0005488//binding;GO:0005515//protein binding;GO:0046872//metal ion binding;GO:0043169//cation binding;GO:0043167//ion binding	GO:0044763//single-organism cellular process;GO:0007154//cell communication;GO:0007399//nervous system development;GO:0048856//anatomical structure development;GO:0044707//single-multicellular organism process;GO:0007275//multicellular organism development;GO:0032501//multicellular organismal process;GO:0032502//developmental process;GO:0044767//single-organism developmental process;GO:0048731//s…
628	gene21229	29.2	74.3333	0.751667	2.01	1.58172	0.000846597	0.0202831	up	ZNF70	PREDICTED: LOW QUALITY PROTEIN: zinc finger protein 70 isoform X1 [Ovis aries]	-	-	-	-	-	GO:0005488//binding;GO:0043169//cation binding;GO:0043167//ion binding	-
629	gene21233	230	85.1667	2.96167	1.17167	-1.20851	0.0025461	0.0379887	down	MMP11	PREDICTED: stromelysin-3 isoform X1 [Ovis aries]	-	-	-	-	-	-	-
630	gene21240	0.166667	53	0.01	3.28167	7.37368	0.000627694	0.0170078	up	LOC101111397	PREDICTED: glutathione S-transferase theta-4 isoform X1 [Ovis aries]	-	-	-	-	-	-	-
631	gene21256	6.16667	29.1667	0.283333	1.39833	2.46275	0.000108993	0.00639871	up	GNAZ	PREDICTED: guanine nucleotide-binding protein G(z) subunit alpha [Bos taurus]	Organismal Systems	Nervous system	ko04730//Long-term depression	K04535	-	-	-
632	gene21263	183.5	308.5	7.83167	14.1367	1.00471	0.000661559	0.0174796	up	MAPK1	PREDICTED: mitogen-activated protein kinase 1 isoform X2 [Ovis aries]	Organismal Systems;Cellular Processes;Environmental Information Processing	Nervous system;Cellular commiunity;Excretory system;Cell growth and death;Circulatory system;Endocrine system;Signal transduction;Cell motility;Immune system;Development;Environmental adaptation	ko04151//PI3K-Akt signaling pathway;ko04010//MAPK signaling pathway;ko04014//Ras signaling pathway;ko04810//Regulation of actin cytoskeleton;ko04510//Focal adhesion;ko04015//Rap1 signaling pathway;ko04024//cAMP signaling pathway;ko04022//cGMP - PKG signaling pathway;ko04062//Chemokine signaling pathway;ko04921//Oxytocin signaling pathway;ko04261//Adrenergic signaling in cardiomyocytes;ko04270//Va…	K04371	GO:0070013//intracellular organelle lumen;GO:0005622//intracellular;GO:0031974//membrane-enclosed lumen;GO:0044422//organelle part;GO:0043228//non-membrane-bounded organelle;GO:0043230//extracellular organelle;GO:0005856//cytoskeleton;GO:0043229//intracellular organelle;GO:0031981//nuclear lumen;GO:0031982//vesicle;GO:0043231//intracellular membrane-bounded organelle;GO:0044428//nuclear part;GO:0…	GO:0097159//organic cyclic compound binding;GO:0005515//protein binding;GO:0032550//purine ribonucleoside binding;GO:0004672//protein kinase activity;GO:0051219//phosphoprotein binding;GO:0097367//carbohydrate derivative binding;GO:0016301//kinase activity;GO:0001883//purine nucleoside binding;GO:0045309//protein phosphorylated amino acid binding;GO:0036094//small molecule binding;GO:0001882//nuc…	GO:0002253//activation of immune response;GO:0009887//animal organ morphogenesis;GO:0006996//organelle organization;GO:0010557//positive regulation of macromolecule biosynthetic process;GO:0014070//response to organic cyclic compound;GO:0043170//macromolecule metabolic process;GO:0043412//macromolecule modification;GO:0007166//cell surface receptor signaling pathway;GO:0042325//regulation of phos…
633	gene21270	0.5	219.667	0.005	2.50167	8.24642	9.81584e-05	0.00607202	up	LOC101116768	PREDICTED: LOW QUALITY PROTEIN: RIMS-binding protein 3B [Ovis aries]	-	-	-	-	-	-	-
634	gene21275	239.5	616.5	12.3317	33.375	1.58155	4.0119e-05	0.00376189	up	CRKL	PREDICTED: crk-like protein [Ovis aries musimon]	Organismal Systems;Cellular Processes;Environmental Information Processing	Nervous system;Cellular commiunity;Immune system;Cell motility;Signal transduction;Endocrine system	ko04010//MAPK signaling pathway;ko04810//Regulation of actin cytoskeleton;ko04510//Focal adhesion;ko04015//Rap1 signaling pathway;ko04062//Chemokine signaling pathway;ko04910//Insulin signaling pathway;ko04722//Neurotrophin signaling pathway;ko04666//Fc gamma R-mediated phagocytosis;ko04012//ErbB signaling pathway	K04438	GO:0044421//extracellular region part;GO:0044424//intracellular part;GO:0044464//cell part;GO:0005737//cytoplasm;GO:1903561//extracellular vesicle;GO:0031982//vesicle;GO:0005576//extracellular region;GO:0005773//vacuole;GO:0043230//extracellular organelle;GO:0043227//membrane-bounded organelle;GO:0043231//intracellular membrane-bounded organelle;GO:0043226//organelle;GO:0005622//intracellular;GO:…	GO:1901363//heterocyclic compound binding;GO:0005488//binding;GO:0005515//protein binding;GO:0060090//binding, bridging;GO:0003676//nucleic acid binding;GO:0003723//RNA binding;GO:0030674//protein binding, bridging;GO:0097159//organic cyclic compound binding	GO:0072358//cardiovascular system development;GO:0001944//vasculature development;GO:0051403//stress-activated MAPK cascade;GO:0044767//single-organism developmental process;GO:0071704//organic substance metabolic process;GO:0035270//endocrine system development;GO:0000165//MAPK cascade;GO:0043170//macromolecule metabolic process;GO:0007154//cell communication;GO:0044237//cellular metabolic proce…
635	gene21278	17.66	372.602	0.496667	11.155	4.19688	1.79854e-05	0.0023654	up	TUBA3E	PREDICTED: tubulin alpha-3 chain isoform X1 [Bos taurus]	Cellular Processes	Cellular commiunity;Transport and catabolism	ko04145//Phagosome;ko04540//Gap junction	K07374	GO:0043232//intracellular non-membrane-bounded organelle;GO:0044430//cytoskeletal part;GO:0043227//membrane-bounded organelle;GO:0005622//intracellular;GO:0044422//organelle part;GO:0044446//intracellular organelle part;GO:0015630//microtubule cytoskeleton;GO:0005856//cytoskeleton;GO:0043231//intracellular membrane-bounded organelle;GO:0043226//organelle;GO:0042995//cell projection;GO:0005815//mi…	GO:1901363//heterocyclic compound binding;GO:0001882//nucleoside binding;GO:0005198//structural molecule activity;GO:0016818//hydrolase activity, acting on acid anhydrides, in phosphorus-containing anhydrides;GO:0016462//pyrophosphatase activity;GO:0032550//purine ribonucleoside binding;GO:0036094//small molecule binding;GO:0017111//nucleoside-triphosphatase activity;GO:0016817//hydrolase activit…	GO:0044699//single-organism process;GO:0044763//single-organism cellular process;GO:0009987//cellular process
636	gene21291	110	255.333	2.625	6.43	1.3363	3.4488e-05	0.00336377	up	DGCR14	PREDICTED: protein DGCR14 isoform X1 [Ovis aries]	-	-	-	-	-	-	-
637	gene21330	529.163	196.333	2.895	1.14	-1.26638	0.000562013	0.015974	down	LRRK1	PREDICTED: leucine-rich repeat serine/threonine-protein kinase 1 isoform X1 [Ovis aries]	-	-	-	-	GO:0043226//organelle;GO:0044464//cell part;GO:0005623//cell;GO:0005622//intracellular;GO:0043229//intracellular organelle;GO:0043227//membrane-bounded organelle;GO:0043231//intracellular membrane-bounded organelle;GO:0044424//intracellular part	GO:0097367//carbohydrate derivative binding;GO:0032550//purine ribonucleoside binding;GO:0001883//purine nucleoside binding;GO:0036094//small molecule binding;GO:0001882//nucleoside binding;GO:0005515//protein binding;GO:0005488//binding;GO:0097159//organic cyclic compound binding;GO:1901363//heterocyclic compound binding;GO:0032549//ribonucleoside binding	GO:0002573//myeloid leukocyte differentiation;GO:0031324//negative regulation of cellular metabolic process;GO:0051246//regulation of protein metabolic process;GO:0051174//regulation of phosphorus metabolic process;GO:0009893//positive regulation of metabolic process;GO:0035556//intracellular signal transduction;GO:0042326//negative regulation of phosphorylation;GO:0048534//hematopoietic or lymph…
638	gene21350	145.167	311.833	1.5	3.39167	1.25754	4.80583e-06	0.000982356	up	IGF1R	PREDICTED: insulin-like growth factor 1 receptor isoform X2 [Ovis aries musimon]	Organismal Systems;Cellular Processes;Environmental Information Processing	Nervous system;Cellular commiunity;Cell growth and death;Signal transduction;Transport and catabolism;Endocrine system	ko04151//PI3K-Akt signaling pathway;ko04144//Endocytosis;ko04014//Ras signaling pathway;ko04510//Focal adhesion;ko04015//Rap1 signaling pathway;ko04550//Signaling pathways regulating pluripotency of stem cells;ko04068//FoxO signaling pathway;ko04152//AMPK signaling pathway;ko04114//Oocyte meiosis;ko04066//HIF-1 signaling pathway;ko04914//Progesterone-mediated oocyte maturation;ko04520//Adherens j…	K05087	GO:0043226//organelle;GO:0043227//membrane-bounded organelle;GO:0005886//plasma membrane;GO:0044459//plasma membrane part;GO:0098796//membrane protein complex;GO:0044424//intracellular part;GO:0005623//cell;GO:0043234//protein complex;GO:0032991//macromolecular complex;GO:0044464//cell part;GO:0016020//membrane;GO:0098797//plasma membrane protein complex;GO:0071944//cell periphery;GO:0031224//int…	GO:1901363//heterocyclic compound binding;GO:0005102//receptor binding;GO:0005515//protein binding;GO:0099600//transmembrane receptor activity;GO:0001883//purine nucleoside binding;GO:0004713//protein tyrosine kinase activity;GO:0060089//molecular transducer activity;GO:0032549//ribonucleoside binding;GO:0097367//carbohydrate derivative binding;GO:0005488//binding;GO:0005520//insulin-like growth …	GO:0051174//regulation of phosphorus metabolic process;GO:0019220//regulation of phosphate metabolic process;GO:0065003//macromolecular complex assembly;GO:0031324//negative regulation of cellular metabolic process;GO:0042325//regulation of phosphorylation;GO:0036211//protein modification process;GO:0006793//phosphorus metabolic process;GO:0065009//regulation of molecular function;GO:0006725//cel…
639	gene21375	2.33333	9.83333	0.18	0.821667	2.24597	0.00230979	0.0359371	up	LOC105603291	PREDICTED: solute carrier organic anion transporter family member 3A1-like [Ovis aries]	-	-	-	-	-	-	-
640	gene21384	48.1433	170.17	0.445	1.62667	2.04201	2.59966e-05	0.00289373	up	KLHL25	PREDICTED: kelch-like protein 25 isoform X1 [Ovis aries]	-	-	-	-	GO:0000151//ubiquitin ligase complex;GO:0044464//cell part;GO:0005622//intracellular;GO:1902494//catalytic complex;GO:0032991//macromolecular complex;GO:0005623//cell;GO:0043234//protein complex;GO:1990234//transferase complex;GO:0044424//intracellular part;GO:0031461//cullin-RING ubiquitin ligase complex	-	GO:0043603//cellular amide metabolic process;GO:0044267//cellular protein metabolic process;GO:0044237//cellular metabolic process;GO:0008152//metabolic process;GO:0006413//translational initiation;GO:0034645//cellular macromolecule biosynthetic process;GO:0010467//gene expression;GO:0006807//nitrogen compound metabolic process;GO:1901566//organonitrogen compound biosynthetic process;GO:0009058//…
641	gene21395	31.8333	75.3333	0.473333	1.16	1.43975	0.00147532	0.0278059	up	AEN	PREDICTED: apoptosis-enhancing nuclease isoform X2 [Ovis aries]	-	-	-	-	GO:0044464//cell part;GO:0043231//intracellular membrane-bounded organelle;GO:0044424//intracellular part;GO:0005634//nucleus;GO:0043233//organelle lumen;GO:0031974//membrane-enclosed lumen;GO:0044446//intracellular organelle part;GO:0005635//nuclear envelope;GO:0031981//nuclear lumen;GO:0031967//organelle envelope;GO:0044428//nuclear part;GO:0043227//membrane-bounded organelle;GO:0012505//endome…	GO:0003824//catalytic activity;GO:0016788//hydrolase activity, acting on ester bonds;GO:0004518//nuclease activity;GO:0016787//hydrolase activity	GO:0090304//nucleic acid metabolic process;GO:0008152//metabolic process;GO:0050794//regulation of cellular process;GO:0035556//intracellular signal transduction;GO:0044238//primary metabolic process;GO:1901360//organic cyclic compound metabolic process;GO:0065007//biological regulation;GO:0046483//heterocycle metabolic process;GO:0043170//macromolecule metabolic process;GO:0006950//response to s…
642	gene215	0	201.963	0.001	1.66333	10.3905	7.84647e-05	0.00536856	up	LOC105605147	PREDICTED: succinyl-CoA:3-ketoacid coenzyme A transferase 2, mitochondrial isoform X2 [Ovis aries musimon]	Metabolism	Amino acid metabolism;Carbohydrate metabolism;Lipid metabolism	ko00280//Valine, leucine and isoleucine degradation;ko00650//Butanoate metabolism;ko00072//Synthesis and degradation of ketone bodies	K01027	-	GO:0016782//transferase activity, transferring sulfur-containing groups;GO:0003824//catalytic activity;GO:0016740//transferase activity;GO:0008410//CoA-transferase activity	GO:0044248//cellular catabolic process;GO:0008152//metabolic process;GO:0009987//cellular process;GO:0009056//catabolic process;GO:0044237//cellular metabolic process
643	gene21512	18.1667	3.32833	0.11	0.02	-2.20839	0.00276951	0.0398162	down	KIAA1024	PREDICTED: UPF0258 protein KIAA1024 homolog isoform X2 [Ovis aries]	-	-	-	-	GO:0044425//membrane part;GO:0031224//intrinsic component of membrane;GO:0016020//membrane	-	-
644	gene21519	146.333	446.333	5.05167	16.3133	1.70189	8.99059e-07	0.000320879	up	FAH	PREDICTED: fumarylacetoacetase isoform X1 [Capra hircus]	Metabolism	Amino acid metabolism	ko00350//Tyrosine metabolism	K01555	GO:0031982//vesicle;GO:0044421//extracellular region part;GO:1903561//extracellular vesicle;GO:0043226//organelle;GO:0043230//extracellular organelle;GO:0005576//extracellular region;GO:0043227//membrane-bounded organelle	GO:0003824//catalytic activity;GO:0046914//transition metal ion binding;GO:0016823//hydrolase activity, acting on acid carbon-carbon bonds, in ketonic substances;GO:0016787//hydrolase activity;GO:0005488//binding;GO:0043169//cation binding;GO:0016822//hydrolase activity, acting on acid carbon-carbon bonds;GO:0043167//ion binding;GO:0046872//metal ion binding	GO:0044710//single-organism metabolic process;GO:0044281//small molecule metabolic process;GO:1901360//organic cyclic compound metabolic process;GO:0019752//carboxylic acid metabolic process;GO:0043436//oxoacid metabolic process;GO:0009072//aromatic amino acid family metabolic process;GO:0008152//metabolic process;GO:0006725//cellular aromatic compound metabolic process;GO:0006807//nitrogen compo…
645	gene21566	178.5	37.6667	1.32167	0.296667	-2.01584	0.000282734	0.0109231	down	ADAMTS7	PREDICTED: LOW QUALITY PROTEIN: A disintegrin and metalloproteinase with thrombospondin motifs 7 isoform X1, partial [Ovis aries]	-	-	-	-	GO:0031012//extracellular matrix;GO:0005576//extracellular region;GO:0044444//cytoplasmic part;GO:0043226//organelle;GO:0005622//intracellular;GO:0044421//extracellular region part;GO:0044464//cell part;GO:0005783//endoplasmic reticulum;GO:0044422//organelle part;GO:0043229//intracellular organelle;GO:0005737//cytoplasm;GO:0044446//intracellular organelle part;GO:0043231//intracellular membrane-b…	GO:0046914//transition metal ion binding;GO:0005488//binding;GO:0004175//endopeptidase activity;GO:0046872//metal ion binding;GO:0070011//peptidase activity, acting on L-amino acid peptides;GO:0043167//ion binding;GO:0003824//catalytic activity;GO:0008233//peptidase activity;GO:0043169//cation binding;GO:0016787//hydrolase activity	GO:0044723//single-organism carbohydrate metabolic process;GO:0070848//response to growth factor;GO:0016043//cellular component organization;GO:0009101//glycoprotein biosynthetic process;GO:1901576//organic substance biosynthetic process;GO:0006486//protein glycosylation;GO:0034645//cellular macromolecule biosynthetic process;GO:0051216//cartilage development;GO:0001501//skeletal system developme…
646	gene21574	529.167	973.5	6.93333	13.71	1.23195	0.00193895	0.0323928	up	DNAJA4	PREDICTED: dnaJ homolog subfamily A member 4 isoform X1 [Ovis aries]	-	-	-	-	-	-	-
647	gene2158	311.167	577	3.87333	7.56667	1.09466	0.000556326	0.0158743	up	TP63	PREDICTED: tumor protein 63 isoform X1 [Ovis aries]	-	-	-	-	-	-	-
648	gene21590	148.33	326.137	0.556667	1.27	1.33358	4.03209e-05	0.00376189	up	TMEM266	PREDICTED: LOW QUALITY PROTEIN: transmembrane protein C15orf27 homolog isoform X1 [Ovis aries]	-	-	-	-	GO:0016020//membrane;GO:0044425//membrane part;GO:0031224//intrinsic component of membrane	-	-
649	gene21632	54.3333	447.385	0.941667	8.07333	3.3455	1.64047e-09	2.04922e-06	up	CYP1A1	cytochrome P450 1A1 [Ovis aries]	Organismal Systems;Metabolism	Xenobiotics biodegradation and metabolism;Metabolism of cofactors and vitamins;Amino acid metabolism;Endocrine system;Lipid metabolism	ko00140//Steroid hormone biosynthesis;ko00830//Retinol metabolism;ko00980//Metabolism of xenobiotics by cytochrome P450;ko04913//Ovarian Steroidogenesis;ko00380//Tryptophan metabolism	K07408	GO:0016020//membrane;GO:0044464//cell part;GO:0043231//intracellular membrane-bounded organelle;GO:0042175//nuclear outer membrane-endoplasmic reticulum membrane network;GO:0012505//endomembrane system;GO:0005622//intracellular;GO:0005623//cell;GO:0043226//organelle;GO:0044424//intracellular part;GO:0043229//intracellular organelle;GO:0043227//membrane-bounded organelle	GO:0046914//transition metal ion binding;GO:0046906//tetrapyrrole binding;GO:0046872//metal ion binding;GO:0016712//oxidoreductase activity, acting on paired donors, with incorporation or reduction of molecular oxygen, reduced flavin or flavoprotein as one donor, and incorporation of one atom of oxygen;GO:1901363//heterocyclic compound binding;GO:0016705//oxidoreductase activity, acting on paired…	GO:0071704//organic substance metabolic process;GO:0042221//response to chemical;GO:0006807//nitrogen compound metabolic process;GO:0010033//response to organic substance;GO:0072593//reactive oxygen species metabolic process;GO:0008152//metabolic process;GO:0014070//response to organic cyclic compound;GO:0019748//secondary metabolic process;GO:0042743//hydrogen peroxide metabolic process;GO:00446…
650	gene21633	0	5.75333	0.001	0.13	5.57147	0.000280098	0.0108962	up	LOC101109214	PREDICTED: cytochrome P450 1A2 isoform X1 [Ovis aries]	Metabolism	Xenobiotics biodegradation and metabolism;Metabolism of cofactors and vitamins;Amino acid metabolism;Biosynthesis of other secondary metabolites;Lipid metabolism	ko00140//Steroid hormone biosynthesis;ko00830//Retinol metabolism;ko00980//Metabolism of xenobiotics by cytochrome P450;ko00982//Drug metabolism - cytochrome P450;ko00380//Tryptophan metabolism;ko00591//Linoleic acid metabolism;ko00232//Caffeine metabolism	K07409	-	-	-
651	gene21659	78	19.49	1.04667	0.276667	-1.88474	0.00337052	0.0447644	down	LOC101121807	-	-	-	-	-	-	-	-
652	gene21715	2794	4980.33	40.9267	77.0617	1.12758	0.00369331	0.0472917	up	CFL2	cofilin-2 isoform 1 [Homo sapiens]	Organismal Systems;Cellular Processes	Immune system;Cell motility;Development	ko04810//Regulation of actin cytoskeleton;ko04360//Axon guidance;ko04666//Fc gamma R-mediated phagocytosis	K05765	GO:0005737//cytoplasm;GO:0043229//intracellular organelle;GO:0044421//extracellular region part;GO:0043230//extracellular organelle;GO:0005634//nucleus;GO:0044446//intracellular organelle part;GO:0043233//organelle lumen;GO:0031981//nuclear lumen;GO:0044449//contractile fiber part;GO:0030016//myofibril;GO:0030017//sarcomere;GO:0043292//contractile fiber;GO:0031982//vesicle;GO:0044464//cell part;G…	GO:0005488//binding;GO:0008092//cytoskeletal protein binding;GO:0005515//protein binding	GO:0043241//protein complex disassembly;GO:0031032//actomyosin structure organization;GO:0030239//myofibril assembly;GO:0006996//organelle organization;GO:0032989//cellular component morphogenesis;GO:0022607//cellular component assembly;GO:0030042//actin filament depolymerization;GO:0042692//muscle cell differentiation;GO:0022411//cellular component disassembly;GO:0007010//cytoskeleton organizati…
653	gene21775	0	41.5	0.001	0.631667	8.11419	0.000585966	0.0163467	up	FSCB	PREDICTED: fibrous sheath CABYR-binding protein [Ovis aries]	-	-	-	-	GO:0042995//cell projection;GO:0044464//cell part;GO:0005623//cell	-	-
654	gene21784	576.7	204.923	7.98667	2.90167	-1.4041	0.000231698	0.00981383	down	PRPF39	PREDICTED: pre-mRNA-processing factor 39 isoform X1 [Ovis aries]	-	-	-	-	-	-	GO:0008152//metabolic process;GO:0071704//organic substance metabolic process;GO:0043170//macromolecule metabolic process;GO:0010467//gene expression
655	gene21786	96.8333	33	0.69	0.24	-1.41466	0.00152082	0.0282376	down	FANCM	PREDICTED: Fanconi anemia group M protein isoform X1 [Ovis aries]	Genetic Information Processing	Replication and repair	ko03460//Fanconi anemia pathway	K10896	GO:0043227//membrane-bounded organelle;GO:0044464//cell part;GO:0043231//intracellular membrane-bounded organelle;GO:0043229//intracellular organelle;GO:0044446//intracellular organelle part;GO:0044428//nuclear part;GO:0044424//intracellular part;GO:0043234//protein complex;GO:0043226//organelle;GO:0005622//intracellular;GO:0031974//membrane-enclosed lumen;GO:0032991//macromolecular complex;GO:00…	GO:0001882//nucleoside binding;GO:0005488//binding;GO:0003676//nucleic acid binding;GO:0003824//catalytic activity;GO:0097367//carbohydrate derivative binding;GO:1901363//heterocyclic compound binding;GO:0032550//purine ribonucleoside binding;GO:0016788//hydrolase activity, acting on ester bonds;GO:0032549//ribonucleoside binding;GO:0001883//purine nucleoside binding;GO:0044877//macromolecular co…	GO:0033554//cellular response to stress;GO:0046483//heterocycle metabolic process;GO:0043170//macromolecule metabolic process;GO:0034641//cellular nitrogen compound metabolic process;GO:1901360//organic cyclic compound metabolic process;GO:0044238//primary metabolic process;GO:0009987//cellular process;GO:0090304//nucleic acid metabolic process;GO:0071704//organic substance metabolic process;GO:0…
656	gene2179	864.667	117.5	15.5067	2.205	-2.69861	2.06868e-07	0.000104486	down	ADIPOQ	PREDICTED: adiponectin isoform X2 [Ovis aries]	Organismal Systems;Environmental Information Processing	Signal transduction;Endocrine system	ko04152//AMPK signaling pathway;ko04920//Adipocytokine signaling pathway;ko03320//PPAR signaling pathway	K07296	GO:0044444//cytoplasmic part;GO:0005623//cell;GO:0032991//macromolecular complex;GO:0043229//intracellular organelle;GO:0044421//extracellular region part;GO:0043230//extracellular organelle;GO:0043226//organelle;GO:0044424//intracellular part;GO:0043231//intracellular membrane-bounded organelle;GO:0005737//cytoplasm;GO:0043227//membrane-bounded organelle;GO:0005576//extracellular region;GO:00319…	GO:0046983//protein dimerization activity;GO:0005102//receptor binding;GO:0043167//ion binding;GO:0043168//anion binding;GO:0005515//protein binding;GO:0031406//carboxylic acid binding;GO:0005488//binding	GO:0009725//response to hormone;GO:0022408//negative regulation of cell-cell adhesion;GO:0010562//positive regulation of phosphorus metabolic process;GO:0033500//carbohydrate homeostasis;GO:0010874//regulation of cholesterol efflux;GO:0051050//positive regulation of transport;GO:0030154//cell differentiation;GO:0002683//negative regulation of immune system process;GO:0010742//macrophage derived f…
657	gene2181	1610.27	3459.8	43.2883	97.8117	1.29261	0.00102494	0.0225497	up	EIF4A2	PREDICTED: eukaryotic initiation factor 4A-II isoform X2 [Rattus norvegicus]	Genetic Information Processing	Translation	ko03013//RNA transport	K03257	-	-	-
658	gene21828	479.333	789.333	10.7517	19.1133	1.03248	0.00400269	0.0492769	up	LGMN	PREDICTED: legumain [Ovis aries]	Organismal Systems;Cellular Processes	Immune system;Transport and catabolism	ko04142//Lysosome;ko04612//Antigen processing and presentation	K01369	-	-	-
659	gene21834	4.16667	16.6667	0.0466667	0.201667	2.24432	0.00320228	0.0432838	up	LOC105603222	-	-	-	-	-	-	-	-
660	gene21841	0	25.3333	0.001	0.733333	7.43561	0.00060797	0.0167733	up	FAM181A	PREDICTED: protein FAM181A isoform X3 [Ovis aries]	-	-	-	-	-	-	-
661	gene21844	3.33333	72.8333	0.18	4.25333	4.28102	0.000476533	0.0145557	up	OTUB2	PREDICTED: ubiquitin thioesterase OTUB2 [Ovis aries]	-	-	-	-	-	-	-
662	gene21860	4.5	169.5	0.0916667	3.74	5.00701	0.000196011	0.00879702	up	SERPINA5	PREDICTED: plasma serine protease inhibitor [Ovis aries]	Organismal Systems	Immune system	ko04610//Complement and coagulation cascades	K03913	-	-	-
663	gene21868	12.4267	138.667	0.065	0.77	3.36422	4.58943e-05	0.00410177	up	CLMN	PREDICTED: calmin isoform X1 [Ovis aries]	-	-	-	-	GO:0005622//intracellular;GO:0016020//membrane;GO:0044424//intracellular part;GO:0044464//cell part;GO:0031224//intrinsic component of membrane;GO:0005623//cell;GO:0044425//membrane part	-	GO:0016043//cellular component organization;GO:0009987//cellular process;GO:0071840//cellular component organization or biogenesis;GO:0044699//single-organism process;GO:0030030//cell projection organization;GO:0008283//cell proliferation;GO:0044763//single-organism cellular process
664	gene21894	85.3333	179.5	2.06833	5.125	1.24608	0.000314535	0.0114809	up	CCNK	PREDICTED: cyclin-K isoform X2 [Ovis aries musimon]	-	-	-	-	-	-	-
665	gene21911	1715.5	363	54.925	12.76	-1.97278	9.11736e-11	2.27782e-07	down	GTL2	-	-	-	-	-	-	-	-
666	gene21918	25.965	5.66833	0.09	0.02	-1.97025	0.000989461	0.0220278	down	LOC105606646	-	-	-	-	-	-	-	-
667	gene21976	1	128.5	0.0716667	10.2017	6.72041	8.43797e-05	0.00554759	up	LOC101120198	PREDICTED: basic proline-rich protein-like isoform X2 [Canis lupus familiaris]	-	-	-	-	-	-	-
668	gene21977	0	68.1667	0.001	16.2217	8.82937	7.40284e-05	0.00526902	up	LOC105601897	-	-	-	-	-	-	-	-
669	gene22022	73.04	18.89	1.31833	0.358333	-1.91764	0.00306766	0.0422132	down	LOC106991751	PREDICTED: endogenous retrovirus group K member 9 Env polyprotein-like [Ovis aries]	-	-	-	-	GO:0016020//membrane;GO:0044425//membrane part;GO:0031224//intrinsic component of membrane;GO:0044423//virion part;GO:0019012//virion;GO:0036338//viral membrane	-	-
670	gene22032	602.995	261.5	1.48333	0.68	-1.05632	0.00281128	0.0401854	down	AHNAK2	PREDICTED: LOW QUALITY PROTEIN: protein AHNAK2 isoform X1 [Ovis aries]	-	-	-	-	GO:0031982//vesicle;GO:0005886//plasma membrane;GO:0044464//cell part;GO:0071944//cell periphery;GO:0044444//cytoplasmic part;GO:0043232//intracellular non-membrane-bounded organelle;GO:0043228//non-membrane-bounded organelle;GO:0043227//membrane-bounded organelle;GO:0043292//contractile fiber;GO:0030017//sarcomere;GO:0030016//myofibril;GO:0012506//vesicle membrane;GO:0044449//contractile fiber p…	-	GO:0044763//single-organism cellular process;GO:0044802//single-organism membrane organization;GO:0061024//membrane organization;GO:0010256//endomembrane system organization;GO:0071840//cellular component organization or biogenesis;GO:0007009//plasma membrane organization;GO:0009987//cellular process;GO:0044699//single-organism process;GO:0016043//cellular component organization
671	gene22039	196	84.3333	36.8117	17.5367	-1.03645	0.00101485	0.0224435	down	LOC106991752	-	-	-	-	-	-	-	-
672	gene22087	17	108.5	0.136667	0.92	2.68195	1.14752e-05	0.00175524	up	OSBPL10	PREDICTED: oxysterol-binding protein-related protein 10 isoform X1 [Ovis aries]	-	-	-	-	-	GO:0097159//organic cyclic compound binding;GO:0032934//sterol binding;GO:0008289//lipid binding;GO:0005496//steroid binding;GO:0005488//binding	-
673	gene22120	1607.5	496.333	6.38667	2.095	-1.6078	6.85719e-05	0.00514612	down	TRANK1	PREDICTED: TPR and ankyrin repeat-containing protein 1 isoform X2 [Ovis aries musimon]	-	-	-	-	-	-	-
674	gene22146	122.333	277.5	3.56	8.51667	1.38078	1.20961e-06	0.00040594	up	GORASP1	PREDICTED: Golgi reassembly-stacking protein 1 isoform X3 [Ovis aries musimon]	-	-	-	-	-	-	GO:0044710//single-organism metabolic process;GO:0022603//regulation of anatomical structure morphogenesis;GO:0044699//single-organism process;GO:0036211//protein modification process;GO:0043413//macromolecule glycosylation;GO:0044267//cellular protein metabolic process;GO:0010721//negative regulation of cell development;GO:0051093//negative regulation of developmental process;GO:0070085//glycosy…
675	gene2216	3217.67	5700.17	27.9233	51.5833	1.03443	7.16397e-05	0.00526902	up	EIF4G1	PREDICTED: eukaryotic translation initiation factor 4 gamma 1 isoform X1 [Ovis aries]	Genetic Information Processing	Translation	ko03013//RNA transport	K03260	GO:0044424//intracellular part;GO:0005622//intracellular;GO:0044464//cell part;GO:0005623//cell	GO:0003723//RNA binding;GO:0031369//translation initiation factor binding;GO:0005515//protein binding;GO:0003676//nucleic acid binding;GO:0005488//binding;GO:1901363//heterocyclic compound binding;GO:0097159//organic cyclic compound binding	GO:0034645//cellular macromolecule biosynthetic process;GO:0006952//defense response;GO:0044267//cellular protein metabolic process;GO:0006413//translational initiation;GO:0006807//nitrogen compound metabolic process;GO:0048699//generation of neurons;GO:0007275//multicellular organism development;GO:0043604//amide biosynthetic process;GO:0043043//peptide biosynthetic process;GO:1901566//organonit…
676	gene2217	2626.17	4755.5	39.4983	74.775	1.04483	0.000186591	0.00865206	up	PSMD2	PREDICTED: 26S proteasome non-ATPase regulatory subunit 2 [Ovis aries]	Genetic Information Processing	Folding, sorting and degradation	ko03050//Proteasome	K03028	-	-	-
677	gene22172	17.6667	80.1667	0.183333	0.88	2.11432	0.00346585	0.0456797	up	ULK4	PREDICTED: serine/threonine-protein kinase ULK4 isoform X1 [Ovis aries]	-	-	-	-	-	GO:0001882//nucleoside binding;GO:0036094//small molecule binding;GO:0016740//transferase activity;GO:0032549//ribonucleoside binding;GO:0097367//carbohydrate derivative binding;GO:0001883//purine nucleoside binding;GO:1901363//heterocyclic compound binding;GO:0016301//kinase activity;GO:0016772//transferase activity, transferring phosphorus-containing groups;GO:0005488//binding;GO:0097159//organ…	GO:0044260//cellular macromolecule metabolic process;GO:0060255//regulation of macromolecule metabolic process;GO:0007154//cell communication;GO:0043408//regulation of MAPK cascade;GO:0048731//system development;GO:0007254//JNK cascade;GO:0001932//regulation of protein phosphorylation;GO:0051674//localization of cell;GO:0044707//single-multicellular organism process;GO:0044700//single organism si…
678	gene22176	0	23.8333	0.001	1.46833	7.3204	0.00150973	0.0281246	up	LYZL4	PREDICTED: lysozyme-like protein 4 isoform X1 [Ovis aries]	-	-	-	-	GO:0044425//membrane part;GO:0005623//cell;GO:0043227//membrane-bounded organelle;GO:0043226//organelle;GO:0031224//intrinsic component of membrane;GO:0044464//cell part;GO:0044424//intracellular part;GO:0005622//intracellular;GO:0016020//membrane;GO:0043229//intracellular organelle;GO:0043231//intracellular membrane-bounded organelle	-	-
679	gene22184	1764.5	3958.33	36.9283	86.2633	1.45888	2.92671e-05	0.0031638	up	KLHL40	PREDICTED: LOW QUALITY PROTEIN: kelch-like protein 40 isoform X1 [Ovis aries]	-	-	-	-	-	-	GO:0060538//skeletal muscle organ development;GO:0044707//single-multicellular organism process;GO:0032501//multicellular organismal process;GO:0044767//single-organism developmental process;GO:0060537//muscle tissue development;GO:0032502//developmental process;GO:0014706//striated muscle tissue development;GO:0048731//system development;GO:0061061//muscle structure development;GO:0048856//anato…
680	gene22188	94.44	252.283	3.29333	9.27333	1.69435	1.5694e-05	0.00216415	up	HIGD1A	PREDICTED: HIG1 domain family member 1A, mitochondrial isoform X2 [Pantholops hodgsonii]	-	-	-	-	-	-	-
681	gene22196	32.6667	7.66667	0.488333	0.123333	-1.89092	0.000392025	0.0129976	down	LOC105603395	-	-	-	-	-	-	-	-
682	gene22223	0	50.5	0.001	1.71167	8.39581	0.000443357	0.0140482	up	FANCD2OS	PREDICTED: FANCD2 opposite strand protein [Ovis aries]	-	-	-	-	-	-	-
683	gene22246	2209.65	1012.1	7.71833	3.66833	-1.02228	0.00181263	0.0312793	down	LOC105603415	-	-	-	-	-	-	-	-
684	gene22255	1448.67	3573.67	40.64	108.652	1.73141	0.000477098	0.0145557	up	LMCD1	PREDICTED: LOW QUALITY PROTEIN: LIM and cysteine-rich domains protein 1 [Ovis aries]	-	-	-	-	-	-	-
685	gene22266	66.6667	165.833	8.90833	23.1483	1.4685	0.00160839	0.0291429	up	ARL8B	PREDICTED: ADP-ribosylation factor-like protein 8B [Ursus maritimus]	-	-	-	-	GO:0044446//intracellular organelle part;GO:0005764//lysosome;GO:0043229//intracellular organelle;GO:0043231//intracellular membrane-bounded organelle;GO:0005622//intracellular;GO:0012505//endomembrane system;GO:0005576//extracellular region;GO:0005737//cytoplasm;GO:0000323//lytic vacuole;GO:0005623//cell;GO:0005773//vacuole;GO:0043228//non-membrane-bounded organelle;GO:1903561//extracellular ves…	GO:1901363//heterocyclic compound binding;GO:0001883//purine nucleoside binding;GO:0097159//organic cyclic compound binding;GO:0032549//ribonucleoside binding;GO:0015631//tubulin binding;GO:0008092//cytoskeletal protein binding;GO:0097367//carbohydrate derivative binding;GO:0036094//small molecule binding;GO:0032550//purine ribonucleoside binding;GO:0005515//protein binding;GO:0005488//binding;GO…	GO:0007049//cell cycle;GO:0065007//biological regulation;GO:0007154//cell communication;GO:0007165//signal transduction;GO:0050789//regulation of biological process;GO:0035556//intracellular signal transduction;GO:0023052//signaling;GO:0044763//single-organism cellular process;GO:0050896//response to stimulus;GO:0050794//regulation of cellular process;GO:0044700//single organism signaling;GO:0044…
686	gene22267	316.333	642.333	12.7067	27.9183	1.29246	0.00409738	0.049848	up	BHLHE40	class E basic helix-loop-helix protein 40 [Ovis aries]	Organismal Systems	Environmental adaptation	ko04710//Circadian rhythm	K03729	GO:0044464//cell part;GO:0044446//intracellular organelle part;GO:0044428//nuclear part;GO:0005634//nucleus;GO:0031974//membrane-enclosed lumen;GO:0043226//organelle;GO:0070013//intracellular organelle lumen;GO:0043229//intracellular organelle;GO:0044422//organelle part;GO:0031981//nuclear lumen;GO:0043231//intracellular membrane-bounded organelle;GO:0044424//intracellular part;GO:0043233//organe…	GO:0000988//transcription factor activity, protein binding;GO:0001067//regulatory region nucleic acid binding;GO:0003677//DNA binding;GO:0000982//transcription factor activity, RNA polymerase II core promoter proximal region sequence-specific binding;GO:0003712//transcription cofactor activity;GO:1901363//heterocyclic compound binding;GO:0001076//transcription factor activity, RNA polymerase II t…	GO:0006366//transcription from RNA polymerase II promoter;GO:0010605//negative regulation of macromolecule metabolic process;GO:2001141//regulation of RNA biosynthetic process;GO:0051172//negative regulation of nitrogen compound metabolic process;GO:0007623//circadian rhythm;GO:0009890//negative regulation of biosynthetic process;GO:0009987//cellular process;GO:0044260//cellular macromolecule met…
687	gene223	5.33333	59	0.06	0.693333	3.24227	0.00323856	0.0435001	up	TMCO2	PREDICTED: transmembrane and coiled-coil domain-containing protein 2 [Ovis aries]	-	-	-	-	GO:0016020//membrane;GO:0044425//membrane part;GO:0031224//intrinsic component of membrane	-	-
688	gene22324	328	128	1.75833	0.715	-1.14892	7.01886e-05	0.00520855	down	MAGI1	PREDICTED: membrane-associated guanylate kinase, WW and PDZ domain-containing protein 1 isoform X11 [Ovis aries musimon]	Cellular Processes;Environmental Information Processing	Cellular commiunity;Signal transduction	ko04015//Rap1 signaling pathway;ko04530//Tight junction	K05631	GO:0044446//intracellular organelle part;GO:0031981//nuclear lumen;GO:0044428//nuclear part;GO:0031974//membrane-enclosed lumen;GO:0005634//nucleus;GO:0044464//cell part;GO:0044424//intracellular part;GO:0043233//organelle lumen;GO:0005911//cell-cell junction;GO:0043226//organelle;GO:0044422//organelle part;GO:0043296//apical junction complex;GO:0030054//cell junction;GO:0043227//membrane-bounded…	GO:0042805//actinin binding;GO:0008092//cytoskeletal protein binding;GO:0005515//protein binding;GO:0005488//binding	GO:0009987//cellular process;GO:0044763//single-organism cellular process;GO:0044699//single-organism process;GO:0008219//cell death
689	gene22374	134.5	248.833	16.9567	33.8733	1.10486	0.00145317	0.0275735	up	ARF4	ADP-ribosylation factor 4 [Bos taurus]	-	-	-	-	GO:0036477//somatodendritic compartment;GO:0005623//cell;GO:0097458//neuron part;GO:0043227//membrane-bounded organelle;GO:0031982//vesicle;GO:0005622//intracellular;GO:0030425//dendrite;GO:0043229//intracellular organelle;GO:0016020//membrane;GO:0005576//extracellular region;GO:0044424//intracellular part;GO:0044444//cytoplasmic part;GO:0001726//ruffle;GO:0043231//intracellular membrane-bounded …	GO:0001882//nucleoside binding;GO:0005102//receptor binding;GO:0097159//organic cyclic compound binding;GO:0097367//carbohydrate derivative binding;GO:0070851//growth factor receptor binding;GO:0032550//purine ribonucleoside binding;GO:0005515//protein binding;GO:1901363//heterocyclic compound binding;GO:0005488//binding;GO:0036094//small molecule binding;GO:0032549//ribonucleoside binding;GO:000…	GO:0044267//cellular protein metabolic process;GO:0032774//RNA biosynthetic process;GO:0044710//single-organism metabolic process;GO:0010517//regulation of phospholipase activity;GO:0050896//response to stimulus;GO:0060191//regulation of lipase activity;GO:0006807//nitrogen compound metabolic process;GO:0051716//cellular response to stimulus;GO:0048869//cellular developmental process;GO:0006366//…
690	gene22385	377.833	162	4.54167	2.01167	-1.08296	0.000873256	0.0207122	down	ARHGEF3	PREDICTED: rho guanine nucleotide exchange factor 3 isoform X1 [Ovis aries]	-	-	-	-	GO:0005623//cell;GO:0044464//cell part	GO:0005088//Ras guanyl-nucleotide exchange factor activity;GO:0098772//molecular function regulator;GO:0005085//guanyl-nucleotide exchange factor activity	GO:0050789//regulation of biological process;GO:0050896//response to stimulus;GO:0009987//cellular process;GO:0050790//regulation of catalytic activity;GO:0051716//cellular response to stimulus;GO:0044700//single organism signaling;GO:0051336//regulation of hydrolase activity;GO:0065009//regulation of molecular function;GO:0044699//single-organism process;GO:0023052//signaling;GO:0065007//biologi…
691	gene22426	617.167	251.5	3.69833	1.59833	-1.13001	0.00051962	0.0152928	down	STAB1	PREDICTED: stabilin-1 isoform X3 [Ovis aries musimon]	-	-	-	-	-	-	-
692	gene22430	73.5	336	1.45167	7.03167	2.11083	0.000155496	0.00784675	up	PHF7	PREDICTED: LOW QUALITY PROTEIN: PHD finger protein 7 [Ovis aries]	-	-	-	-	GO:0005634//nucleus;GO:0015630//microtubule cytoskeleton;GO:0043229//intracellular organelle;GO:0031981//nuclear lumen;GO:0005622//intracellular;GO:0044446//intracellular organelle part;GO:0044428//nuclear part;GO:0043228//non-membrane-bounded organelle;GO:0005856//cytoskeleton;GO:0043232//intracellular non-membrane-bounded organelle;GO:0043226//organelle;GO:0044422//organelle part;GO:0070013//in…	GO:0043169//cation binding;GO:0043167//ion binding;GO:0005488//binding;GO:0046914//transition metal ion binding;GO:0046872//metal ion binding	-
693	gene22431	314.712	693.512	6.705	15.055	1.3378	2.62549e-06	0.000702787	up	BAP1	PREDICTED: ubiquitin carboxyl-terminal hydrolase BAP1 isoform X1 [Ovis aries]	-	-	-	-	GO:0043233//organelle lumen;GO:0005634//nucleus;GO:0032991//macromolecular complex;GO:0044428//nuclear part;GO:0043227//membrane-bounded organelle;GO:0044424//intracellular part;GO:0005623//cell;GO:0031519//PcG protein complex;GO:0044422//organelle part;GO:0043234//protein complex;GO:0070013//intracellular organelle lumen;GO:0005622//intracellular;GO:0044464//cell part;GO:0043229//intracellular o…	GO:0005488//binding;GO:0019783//ubiquitin-like protein-specific protease activity;GO:0008234//cysteine-type peptidase activity;GO:0003824//catalytic activity;GO:0036459//thiol-dependent ubiquitinyl hydrolase activity;GO:0044877//macromolecular complex binding;GO:0008233//peptidase activity;GO:0070011//peptidase activity, acting on L-amino acid peptides;GO:0101005//ubiquitinyl hydrolase activity;G…	GO:0030163//protein catabolic process;GO:0006626//protein targeting to mitochondrion;GO:0009057//macromolecule catabolic process;GO:0009987//cellular process;GO:1901575//organic substance catabolic process;GO:0044248//cellular catabolic process;GO:0019538//protein metabolic process;GO:0033036//macromolecule localization;GO:0044267//cellular protein metabolic process;GO:0046907//intracellular tran…
694	gene22454	1.5	424.333	0.11	34.925	7.94906	5.94008e-06	0.00113978	up	LOC101115577	PREDICTED: IQ domain-containing protein F1 [Ovis aries]	-	-	-	-	GO:0016023//cytoplasmic, membrane-bounded vesicle;GO:0005622//intracellular;GO:0044464//cell part;GO:0043227//membrane-bounded organelle;GO:0005623//cell;GO:0044444//cytoplasmic part;GO:0043226//organelle;GO:0031410//cytoplasmic vesicle;GO:0043231//intracellular membrane-bounded organelle;GO:0043229//intracellular organelle;GO:0044424//intracellular part;GO:0030141//secretory granule;GO:0099503//…	GO:0005515//protein binding;GO:0005488//binding	GO:0044703//multi-organism reproductive process;GO:0007340//acrosome reaction;GO:0009566//fertilization;GO:0044699//single-organism process;GO:0000003//reproduction;GO:0019953//sexual reproduction;GO:0051704//multi-organism process;GO:0007338//single fertilization;GO:0022414//reproductive process;GO:0044702//single organism reproductive process
695	gene22455	0	113	0.001	13.3967	9.55614	6.83701e-05	0.00514612	up	LOC101115831	PREDICTED: IQ domain-containing protein F5 [Ovis aries]	-	-	-	-	-	-	-
696	gene22456	0	29.8333	0.001	1.425	7.64135	0.00103957	0.022716	up	IQCF2	PREDICTED: IQ domain-containing protein F2 isoform X8 [Ovis aries]	-	-	-	-	-	-	-
697	gene22458	0	33.3333	0.001	1.34833	7.8042	0.000496658	0.0149304	up	LOC101116353	PREDICTED: IQ domain-containing protein F3 [Ovis aries]	-	-	-	-	-	-	-
698	gene22459	0	53.7383	0.001	2.37333	8.48314	0.00040096	0.0131144	up	LOC101113891	PREDICTED: LOW QUALITY PROTEIN: IQ domain-containing protein F5-like isoform X1 [Ovis aries]	-	-	-	-	-	-	-
699	gene22478	35.5	126	0.728333	2.70667	1.92462	1.921e-05	0.00243091	up	C19H3orf18	g20 protein [Homo sapiens]	-	-	-	-	-	-	-
700	gene22494	82.1667	204.333	1.28167	3.365	1.41777	0.000380901	0.012879	up	SLC38A3	PREDICTED: sodium-coupled neutral amino acid transporter 3 isoform X2 [Ovis aries musimon]	Organismal Systems	Nervous system;Excretory system	ko04724//Glutamatergic synapse;ko04727//GABAergic synapse;ko04964//Proximal tubule bicarbonate reclamation	K13576	-	-	-
701	gene22523	3014.67	1106.17	182.462	71.9883	-1.20087	3.89148e-05	0.00370762	down	GPX1	PREDICTED: LOW QUALITY PROTEIN: glutathione peroxidase 1 [Ovis aries]	Organismal Systems;Metabolism	Metabolism of other amino acids;Endocrine system;Lipid metabolism	ko00590//Arachidonic acid metabolism;ko04918//Thyroid hormone synthesis;ko00480//Glutathione metabolism	K00432	GO:0043227//membrane-bounded organelle;GO:0044424//intracellular part;GO:0016234//inclusion body;GO:0044421//extracellular region part;GO:0044464//cell part;GO:0005576//extracellular region;GO:0043229//intracellular organelle;GO:0043231//intracellular membrane-bounded organelle;GO:0043230//extracellular organelle;GO:1903561//extracellular vesicle;GO:0005622//intracellular;GO:0005623//cell;GO:0043…	GO:0019904//protein domain specific binding;GO:0016209//antioxidant activity;GO:0016684//oxidoreductase activity, acting on peroxide as acceptor;GO:0003824//catalytic activity;GO:0004601//peroxidase activity;GO:0005515//protein binding;GO:0016491//oxidoreductase activity;GO:0005488//binding	GO:0097190//apoptotic signaling pathway;GO:0016043//cellular component organization;GO:0006996//organelle organization;GO:0008152//metabolic process;GO:0051146//striated muscle cell differentiation;GO:0034599//cellular response to oxidative stress;GO:0001568//blood vessel development;GO:0042221//response to chemical;GO:0008015//blood circulation;GO:0060537//muscle tissue development;GO:0007165//s…
702	gene22546	267	696	16.015	43.6667	1.53624	9.66909e-05	0.00607053	up	SLC25A20	PREDICTED: mitochondrial carnitine/acylcarnitine carrier protein [Capra hircus]	-	-	-	-	-	-	-
703	gene22550	117.667	235.667	1.61	3.39833	1.10355	0.00253735	0.0379267	up	NCKIPSD	PREDICTED: LOW QUALITY PROTEIN: NCK-interacting protein with SH3 domain isoform X1 [Ovis aries]	-	-	-	-	-	-	GO:0051239//regulation of multicellular organismal process;GO:0045664//regulation of neuron differentiation;GO:0048731//system development;GO:0030154//cell differentiation;GO:0050789//regulation of biological process;GO:0060284//regulation of cell development;GO:0045595//regulation of cell differentiation;GO:0009987//cellular process;GO:0044767//single-organism developmental process;GO:0031344//r…
704	gene22553	0	24.1667	0.001	2.495	7.34023	0.00147296	0.0277848	up	TMEM89	PREDICTED: transmembrane protein 89 [Ovis aries]	-	-	-	-	GO:0031224//intrinsic component of membrane;GO:0044425//membrane part;GO:0016020//membrane	-	-
705	gene22557	3250.5	8904.33	44.6167	125.167	1.55195	6.30867e-05	0.00487458	up	PFKFB4	6-phosphofructo-2-kinase/fructose-2,6-bisphosphatase 4 [Bos taurus]	Environmental Information Processing;Metabolism	Signal transduction;Carbohydrate metabolism	ko04152//AMPK signaling pathway;ko00051//Fructose and mannose metabolism	K19030	-	-	-
706	gene22577	2117	3721	13.2333	23.5217	1.06994	0.00105226	0.0229042	up	MAP4	PREDICTED: microtubule-associated protein 4 isoform X9 [Ovis aries]	-	-	-	-	-	-	-
707	gene22600	0.166667	97	0.005	3.15	8.24468	0.000448951	0.0141382	up	LOC101115913	PREDICTED: serine protease 45 [Ovis aries]	-	-	-	-	-	-	-
708	gene22601	0	43.6667	0.001	1.04667	8.19007	0.000307368	0.01134	up	LOC101102765	PREDICTED: serine protease 46-like [Capra hircus]	-	-	-	-	GO:0044425//membrane part;GO:0016020//membrane;GO:0031224//intrinsic component of membrane	-	GO:0044238//primary metabolic process;GO:0043170//macromolecule metabolic process;GO:0071704//organic substance metabolic process;GO:0008152//metabolic process;GO:0019538//protein metabolic process
709	gene22630	58.8333	139.667	0.83	2.055	1.41108	0.000313387	0.0114764	up	LIMD1	PREDICTED: LOW QUALITY PROTEIN: LIM domain-containing protein 1 isoform X1 [Ovis aries]	Environmental Information Processing	Signal transduction	ko04390//Hippo signaling pathway	K16682	GO:0043232//intracellular non-membrane-bounded organelle;GO:0044464//cell part;GO:0005912//adherens junction;GO:0005623//cell;GO:1990904//ribonucleoprotein complex;GO:0035770//ribonucleoprotein granule;GO:0044444//cytoplasmic part;GO:0043231//intracellular membrane-bounded organelle;GO:0032991//macromolecular complex;GO:0036464//cytoplasmic ribonucleoprotein granule;GO:0044424//intracellular part…	GO:0046914//transition metal ion binding;GO:0000989//transcription factor activity, transcription factor binding;GO:0046872//metal ion binding;GO:0043167//ion binding;GO:0043169//cation binding;GO:0000988//transcription factor activity, protein binding;GO:0005488//binding;GO:0003712//transcription cofactor activity	GO:0044249//cellular biosynthetic process;GO:0006796//phosphate-containing compound metabolic process;GO:0044271//cellular nitrogen compound biosynthetic process;GO:0006518//peptide metabolic process;GO:0019538//protein metabolic process;GO:0051674//localization of cell;GO:0048869//cellular developmental process;GO:0050793//regulation of developmental process;GO:0001503//ossification;GO:0044763//…
710	gene2264	290.333	85.6667	2.18667	0.67	-1.60541	5.58578e-06	0.00108597	down	GNB4	PREDICTED: guanine nucleotide-binding protein subunit beta-4 [Ovis aries]	Organismal Systems;Environmental Information Processing	Nervous system;Immune system;Signal transduction;Environmental adaptation	ko04151//PI3K-Akt signaling pathway;ko04014//Ras signaling pathway;ko04062//Chemokine signaling pathway;ko04728//Dopaminergic synapse;ko04726//Serotonergic synapse;ko04725//Cholinergic synapse;ko04724//Glutamatergic synapse;ko04723//Retrograde endocannabinoid signaling;ko04713//Circadian entrainment;ko04727//GABAergic synapse	K04538	GO:0044424//intracellular part;GO:0043226//organelle;GO:0043229//intracellular organelle;GO:1903561//extracellular vesicle;GO:0043231//intracellular membrane-bounded organelle;GO:0000323//lytic vacuole;GO:0043227//membrane-bounded organelle;GO:0005764//lysosome;GO:0005773//vacuole;GO:0031982//vesicle;GO:0005622//intracellular;GO:0044444//cytoplasmic part;GO:0016020//membrane;GO:0044421//extracell…	GO:0005515//protein binding;GO:0005488//binding	GO:1901652//response to peptide;GO:0048731//system development;GO:0044763//single-organism cellular process;GO:0007420//brain development;GO:0043434//response to peptide hormone;GO:0030901//midbrain development;GO:0007417//central nervous system development;GO:0044707//single-multicellular organism process;GO:1901698//response to nitrogen compound;GO:0048856//anatomical structure development;GO:0…
711	gene22649	78.98	157.587	1.08667	2.49833	1.14704	0.000922668	0.0212175	up	ATG7	PREDICTED: ubiquitin-like modifier-activating enzyme ATG7 isoform X1 [Ovis aries]	Cellular Processes	Transport and catabolism	ko04140//Regulation of autophagy	K08337	-	-	-
712	gene22673	347.167	143.833	2.49333	1.07333	-1.03171	0.00185034	0.031679	down	MKRN2OS	PREDICTED: MKRN2 opposite strand protein [Ovis aries]	-	-	-	-	-	-	-
713	gene22699	41	132.667	1.35333	4.57833	1.77055	0.000116359	0.00665733	up	HDAC11	histone deacetylase 11 [Bos taurus]	-	-	-	-	GO:0043226//organelle;GO:0016020//membrane;GO:0005622//intracellular;GO:0005623//cell;GO:0031982//vesicle;GO:0005576//extracellular region;GO:0043230//extracellular organelle;GO:1903561//extracellular vesicle;GO:0043231//intracellular membrane-bounded organelle;GO:0043227//membrane-bounded organelle;GO:0044421//extracellular region part;GO:0044424//intracellular part;GO:0043229//intracellular org…	GO:0016810//hydrolase activity, acting on carbon-nitrogen (but not peptide) bonds;GO:0003824//catalytic activity;GO:0016811//hydrolase activity, acting on carbon-nitrogen (but not peptide) bonds, in linear amides;GO:0016787//hydrolase activity	GO:0016569//chromatin modification;GO:0036211//protein modification process;GO:0006325//chromatin organization;GO:0008152//metabolic process;GO:0071840//cellular component organization or biogenesis;GO:0019538//protein metabolic process;GO:0043170//macromolecule metabolic process;GO:0044238//primary metabolic process;GO:0044260//cellular macromolecule metabolic process;GO:0006464//cellular protei…
714	gene22706	47.1667	13	0.696667	0.188333	-1.60382	0.00162748	0.0293286	down	EFCC1	PREDICTED: EF-hand and coiled-coil domain-containing protein 1 isoform X1 [Ovis aries]	-	-	-	-	-	-	-
715	gene22719	91.3333	166.167	1.785	3.43833	1.06361	0.00258654	0.0383631	up	LOC105603606	-	-	-	-	-	-	-	-
716	gene22726	94.6667	219.333	1.80333	4.42333	1.47115	9.14926e-06	0.00149975	up	SLC41A3	PREDICTED: solute carrier family 41 member 3 isoform X1 [Ovis aries]	-	-	-	-	-	-	-
717	gene22731	475.167	939.5	4.92667	10.0583	1.18695	0.000523179	0.0153573	up	KLF15	PREDICTED: Krueppel-like factor 15 [Ovis aries musimon]	-	-	-	-	GO:0043226//organelle;GO:0005622//intracellular;GO:0043231//intracellular membrane-bounded organelle;GO:0005623//cell;GO:0044464//cell part;GO:0043229//intracellular organelle;GO:0043227//membrane-bounded organelle;GO:0044424//intracellular part	GO:0097159//organic cyclic compound binding;GO:0001067//regulatory region nucleic acid binding;GO:0000975//regulatory region DNA binding;GO:0043169//cation binding;GO:0005488//binding;GO:0043167//ion binding;GO:0003676//nucleic acid binding;GO:0001071//nucleic acid binding transcription factor activity;GO:1901363//heterocyclic compound binding;GO:0003677//DNA binding	GO:1901983//regulation of protein acetylation;GO:0051234//establishment of localization;GO:0032268//regulation of cellular protein metabolic process;GO:0034654//nucleobase-containing compound biosynthetic process;GO:0097659//nucleic acid-templated transcription;GO:0015749//monosaccharide transport;GO:0016070//RNA metabolic process;GO:0048519//negative regulation of biological process;GO:0006807//…
718	gene22757	114.167	24.3333	1.175	0.271667	-1.86462	0.000725698	0.0185214	down	COL21A1	PREDICTED: collagen alpha-1(XXI) chain isoform X1 [Ovis aries]	Organismal Systems	Digestive system	ko04974//Protein digestion and absorption	K16629	-	-	-
719	gene22811	1534.5	2803.17	27.7767	53.305	1.15717	0.000286389	0.0110076	up	IP6K3	PREDICTED: inositol hexakisphosphate kinase 3 isoform X1 [Ovis aries]	Environmental Information Processing	Signal transduction	ko04070//Phosphatidylinositol signaling system	K07756	GO:0005622//intracellular;GO:0043227//membrane-bounded organelle;GO:0044464//cell part;GO:0043229//intracellular organelle;GO:0043231//intracellular membrane-bounded organelle;GO:0005623//cell;GO:0044424//intracellular part;GO:0043226//organelle	GO:0016301//kinase activity;GO:0003824//catalytic activity;GO:0016773//phosphotransferase activity, alcohol group as acceptor;GO:0051766//inositol trisphosphate kinase activity;GO:0016740//transferase activity;GO:0016772//transferase activity, transferring phosphorus-containing groups	GO:0044281//small molecule metabolic process;GO:0044255//cellular lipid metabolic process;GO:0006796//phosphate-containing compound metabolic process;GO:0036211//protein modification process;GO:0006464//cellular protein modification process;GO:0019751//polyol metabolic process;GO:0044763//single-organism cellular process;GO:0044260//cellular macromolecule metabolic process;GO:0043647//inositol ph…
720	gene22818	73.3333	194.5	5.035	14.0033	1.5436	3.42385e-05	0.00336377	up	HMGA1	high mobility group protein HMG-I/HMG-Y [Bos taurus]	-	-	-	-	-	-	-
721	gene22829	745.333	1324.83	26.1083	49.9967	1.04481	0.000315041	0.0114809	up	C20H6orf106	SAM pointed domain-containing Ets transcription factor-like protein [Cricetulus griseus]	-	-	-	-	-	-	-
722	gene22834	0.333333	248.5	0.00666667	5.84167	8.97363	9.89e-05	0.00607202	up	TCP11	PREDICTED: T-complex protein 11 homolog isoform X2 [Ovis aries musimon]	-	-	-	-	-	-	-
723	gene22835	0	19	0.001	0.275	6.99715	0.00226247	0.0356365	up	LOC105603663	-	-	-	-	-	-	-	-
724	gene22841	88.1667	221	2.43333	6.36167	1.65647	0.000293565	0.0112068	up	PPARD	PREDICTED: peroxisome proliferator-activated receptor delta isoform X1 [Ovis aries]	Organismal Systems;Environmental Information Processing	Signal transduction;Endocrine system	ko04310//Wnt signaling pathway;ko03320//PPAR signaling pathway	K04504	GO:0043228//non-membrane-bounded organelle;GO:0044427//chromosomal part;GO:0044446//intracellular organelle part;GO:0044422//organelle part;GO:0043231//intracellular membrane-bounded organelle;GO:0000785//chromatin;GO:0005694//chromosome;GO:0044424//intracellular part;GO:0005623//cell;GO:0043229//intracellular organelle;GO:0043232//intracellular non-membrane-bounded organelle;GO:0032991//macromol…	GO:0046983//protein dimerization activity;GO:0004871//signal transducer activity;GO:0005488//binding;GO:0003677//DNA binding;GO:0036041//long-chain fatty acid binding;GO:0004872//receptor activity;GO:0038023//signaling receptor activity;GO:0043168//anion binding;GO:0003700//transcription factor activity, sequence-specific DNA binding;GO:0005504//fatty acid binding;GO:0046914//transition metal ion…	GO:0045444//fat cell differentiation;GO:0008152//metabolic process;GO:0043436//oxoacid metabolic process;GO:0046395//carboxylic acid catabolic process;GO:0061061//muscle structure development;GO:0050673//epithelial cell proliferation;GO:0010033//response to organic substance;GO:1902679//negative regulation of RNA biosynthetic process;GO:0044242//cellular lipid catabolic process;GO:0044710//single…
725	gene2285	0	31.3333	0.001	0.748333	7.71156	0.000947285	0.0214895	up	SPATA16	PREDICTED: spermatogenesis-associated protein 16 isoform X1 [Ovis aries]	-	-	-	-	-	-	GO:0044699//single-organism process;GO:0044703//multi-organism reproductive process;GO:0019953//sexual reproduction;GO:0007276//gamete generation;GO:0032504//multicellular organism reproduction;GO:0051704//multi-organism process;GO:0044702//single organism reproductive process;GO:0032501//multicellular organismal process;GO:0022414//reproductive process;GO:0048232//male gamete generation;GO:00486…
726	gene22858	4.33333	78.6667	0.05	0.953333	3.93538	0.000863123	0.0205151	up	SLC26A8	PREDICTED: testis anion transporter 1 isoform X1 [Ovis aries]	-	-	-	-	-	-	-
727	gene22874	345.155	2227.11	10.08	68.015	2.90697	7.34983e-19	8.26304e-15	up	CDKN1A	PREDICTED: cyclin-dependent kinase inhibitor 1 isoform X2 [Ovis aries]	Cellular Processes;Organismal Systems;Environmental Information Processing	Cell growth and death;Signal transduction;Endocrine system	ko04151//PI3K-Akt signaling pathway;ko04921//Oxytocin signaling pathway;ko04068//FoxO signaling pathway;ko04110//Cell cycle;ko04066//HIF-1 signaling pathway;ko04012//ErbB signaling pathway;ko04115//p53 signaling pathway	K06625	GO:0043231//intracellular membrane-bounded organelle;GO:0044424//intracellular part;GO:0044444//cytoplasmic part;GO:0043226//organelle;GO:0005622//intracellular;GO:0043227//membrane-bounded organelle;GO:0005737//cytoplasm;GO:0044464//cell part;GO:0043229//intracellular organelle;GO:0032991//macromolecular complex;GO:0043234//protein complex;GO:0005623//cell	GO:0030234//enzyme regulator activity;GO:0016301//kinase activity;GO:0016740//transferase activity;GO:0019887//protein kinase regulator activity;GO:0019899//enzyme binding;GO:0004672//protein kinase activity;GO:0003824//catalytic activity;GO:0098772//molecular function regulator;GO:0016538//cyclin-dependent protein serine/threonine kinase regulator activity;GO:0043169//cation binding;GO:0043167//…	GO:0042327//positive regulation of phosphorylation;GO:0007154//cell communication;GO:0034504//protein localization to nucleus;GO:0017038//protein import;GO:0031400//negative regulation of protein modification process;GO:0008219//cell death;GO:0032268//regulation of cellular protein metabolic process;GO:0044092//negative regulation of molecular function;GO:0009628//response to abiotic stimulus;GO:…
728	gene22884	72.5	220.333	2.37333	7.78833	1.79958	4.21137e-07	0.000185672	up	PIM1	serine/threonine-protein kinase pim-1 [Bos taurus]	Environmental Information Processing	Signal transduction	ko04630//Jak-STAT signaling pathway	K04702	-	-	-
729	gene22885	0	21.6667	0.001	0.656667	7.18436	0.0017977	0.0311848	up	TMEM217	PREDICTED: transmembrane protein 217 isoform X1 [Ovis aries]	-	-	-	-	-	-	-
730	gene2291	28.1667	3.83333	0.471667	0.08	-2.78583	0.000128285	0.0070228	down	GHSR	PREDICTED: growth hormone secretagogue receptor type 1 isoform X1 [Ovis aries]	Environmental Information Processing	Signal transduction;Signaling molecules and interaction	ko04080//Neuroactive ligand-receptor interaction;ko04024//cAMP signaling pathway	K04284	GO:0098857//membrane microdomain;GO:0098805//whole membrane;GO:0016020//membrane;GO:0005623//cell;GO:0098589//membrane region;GO:0031224//intrinsic component of membrane;GO:0042995//cell projection;GO:0044464//cell part;GO:0044425//membrane part	GO:0038023//signaling receptor activity;GO:0004871//signal transducer activity;GO:0099600//transmembrane receptor activity;GO:0004930//G-protein coupled receptor activity;GO:0060089//molecular transducer activity;GO:0004872//receptor activity;GO:0004888//transmembrane signaling receptor activity	GO:1901652//response to peptide;GO:0048609//multicellular organismal reproductive process;GO:0001818//negative regulation of cytokine production;GO:1901700//response to oxygen-containing compound;GO:0051179//localization;GO:0043434//response to peptide hormone;GO:0048513//animal organ development;GO:0009725//response to hormone;GO:0032095//regulation of response to food;GO:0032715//negative regul…
731	gene22913	0	32.1667	0.001	2.15	7.74914	0.000905332	0.020986	up	LOC105603693	-	-	-	-	-	-	-	-
732	gene22927	0	63.8333	0.001	2.13	8.73235	0.000313962	0.0114788	up	LOC105603703	1700067P10Rik protein [Mus musculus]	-	-	-	-	-	-	-
733	gene22931	216.333	434	5.295	11.15	1.17237	7.2205e-05	0.00526902	up	TFEB	PREDICTED: transcription factor EB isoform X2 [Ovis aries musimon]	-	-	-	-	-	GO:0005488//binding;GO:0005515//protein binding	GO:0010467//gene expression;GO:0044237//cellular metabolic process;GO:0009058//biosynthetic process;GO:0034641//cellular nitrogen compound metabolic process;GO:0050896//response to stimulus;GO:0034654//nucleobase-containing compound biosynthetic process;GO:0043170//macromolecule metabolic process;GO:0002376//immune system process;GO:0071704//organic substance metabolic process;GO:0044260//cellula…
734	gene22938	118.833	213.833	10.4217	20.0717	1.01909	0.00112301	0.0237991	up	CCND3	G1/S-specific cyclin-D3 [Ovis aries]	Cellular Processes;Environmental Information Processing	Cellular commiunity;Cell growth and death;Signal transduction	ko04151//PI3K-Akt signaling pathway;ko04510//Focal adhesion;ko04630//Jak-STAT signaling pathway;ko04390//Hippo signaling pathway;ko04310//Wnt signaling pathway;ko04110//Cell cycle;ko04115//p53 signaling pathway	K10152	GO:0005912//adherens junction;GO:0043229//intracellular organelle;GO:0044424//intracellular part;GO:0005622//intracellular;GO:0044464//cell part;GO:0043226//organelle;GO:0030055//cell-substrate junction;GO:0043231//intracellular membrane-bounded organelle;GO:0043227//membrane-bounded organelle;GO:0030054//cell junction;GO:0016020//membrane;GO:0005623//cell;GO:0005924//cell-substrate adherens junc…	GO:0004672//protein kinase activity;GO:0019899//enzyme binding;GO:0004674//protein serine/threonine kinase activity;GO:0005515//protein binding;GO:0016772//transferase activity, transferring phosphorus-containing groups;GO:0016301//kinase activity;GO:0003824//catalytic activity;GO:0016740//transferase activity;GO:0005488//binding;GO:0019900//kinase binding;GO:0016773//phosphotransferase activity,…	GO:0032268//regulation of cellular protein metabolic process;GO:0071593//lymphocyte aggregation;GO:0044763//single-organism cellular process;GO:1904029//regulation of cyclin-dependent protein kinase activity;GO:0007154//cell communication;GO:0050789//regulation of biological process;GO:0050794//regulation of cellular process;GO:0044699//single-organism process;GO:0051338//regulation of transferas…
735	gene22943	19.5	3	0.166667	0.0283333	-2.48502	0.000515393	0.0152598	down	GUCA1A	PREDICTED: guanylyl cyclase-activating protein 1 isoform X1 [Ovis aries]	Organismal Systems	Sensory system	ko04740//Olfactory transduction;ko04744//Phototransduction	K08328	GO:0016020//membrane	GO:0043169//cation binding;GO:0098772//molecular function regulator;GO:0008047//enzyme activator activity;GO:0046872//metal ion binding;GO:0030249//guanylate cyclase regulator activity;GO:0030250//guanylate cyclase activator activity;GO:0010851//cyclase regulator activity;GO:0043167//ion binding;GO:0030234//enzyme regulator activity;GO:0010853//cyclase activator activity;GO:0005488//binding	GO:1900544//positive regulation of purine nucleotide metabolic process;GO:0030823//regulation of cGMP metabolic process;GO:0030808//regulation of nucleotide biosynthetic process;GO:0045935//positive regulation of nucleobase-containing compound metabolic process;GO:0030828//positive regulation of cGMP biosynthetic process;GO:0051716//cellular response to stimulus;GO:0031328//positive regulation of…
736	gene22976	2.5	78	0.101667	3.41167	4.78737	0.00116742	0.0243518	up	LRRC73	PREDICTED: leucine-rich repeat-containing protein 73 isoform X2 [Ovis aries musimon]	-	-	-	-	-	-	-
737	gene22991	0.5	82.6667	0.01	1.46	6.84143	0.000127197	0.00700987	up	CAPN11	PREDICTED: calpain-11 isoform X1 [Ovis aries]	-	-	-	-	GO:0044464//cell part;GO:0005623//cell	GO:0008233//peptidase activity;GO:0005488//binding;GO:0003824//catalytic activity;GO:0004197//cysteine-type endopeptidase activity;GO:0004175//endopeptidase activity;GO:0070011//peptidase activity, acting on L-amino acid peptides;GO:0043167//ion binding;GO:0016787//hydrolase activity;GO:0008234//cysteine-type peptidase activity;GO:0043169//cation binding;GO:0046872//metal ion binding	GO:0044238//primary metabolic process;GO:0008152//metabolic process;GO:0019538//protein metabolic process;GO:0071704//organic substance metabolic process;GO:0043170//macromolecule metabolic process
738	gene22994	4967.67	9083.17	85.6583	163.69	1.10339	8.5204e-05	0.00558546	up	HSP90AB1	heat shock protein HSP 90-beta [Bos taurus]	Genetic Information Processing;Organismal Systems;Environmental Information Processing	Immune system;Signal transduction;Folding, sorting and degradation;Endocrine system	ko04151//PI3K-Akt signaling pathway;ko04141//Protein processing in endoplasmic reticulum;ko04915//Estrogen signaling pathway;ko04914//Progesterone-mediated oocyte maturation;ko04612//Antigen processing and presentation;ko04621//NOD-like receptor signaling pathway	K04079	GO:0031988//membrane-bounded vesicle;GO:0031982//vesicle;GO:0048770//pigment granule;GO:0043229//intracellular organelle;GO:0044464//cell part;GO:0005576//extracellular region;GO:0043230//extracellular organelle;GO:0043227//membrane-bounded organelle;GO:0032991//macromolecular complex;GO:0031410//cytoplasmic vesicle;GO:0044444//cytoplasmic part;GO:0043226//organelle;GO:0044424//intracellular part…	GO:0097367//carbohydrate derivative binding;GO:0005515//protein binding;GO:1901363//heterocyclic compound binding;GO:0005488//binding;GO:0032549//ribonucleoside binding;GO:0030234//enzyme regulator activity;GO:0023023//MHC protein complex binding;GO:0003676//nucleic acid binding;GO:0001882//nucleoside binding;GO:0003723//RNA binding;GO:0032550//purine ribonucleoside binding;GO:0003823//antigen bi…	GO:0016043//cellular component organization;GO:0019222//regulation of metabolic process;GO:0016567//protein ubiquitination;GO:0060759//regulation of response to cytokine stimulus;GO:0006915//apoptotic process;GO:1903050//regulation of proteolysis involved in cellular protein catabolic process;GO:0031329//regulation of cellular catabolic process;GO:0042325//regulation of phosphorylation;GO:0030162…
739	gene22998	1.16667	40	0.01	0.346667	4.85214	0.000318246	0.0115416	up	TCTE1	PREDICTED: T-complex-associated testis-expressed protein 1 isoform X1 [Ovis aries]	-	-	-	-	-	-	-
740	gene23008	207.333	421.167	4.58667	10.0883	1.37398	0.000100931	0.00612404	up	CLIC5	PREDICTED: chloride intracellular channel protein 5 isoform X1 [Ovis aries]	-	-	-	-	-	-	-
741	gene23037	0	166.5	0.001	6.235	10.1128	5.10204e-05	0.00432904	up	CRISP2	PREDICTED: cysteine-rich secretory protein 2 isoform X1 [Ovis aries]	-	-	-	-	-	-	-
742	gene23040	0	163	0.001	4.48	10.0822	5.23977e-05	0.00442726	up	PGK2	PREDICTED: phosphoglycerate kinase 2 [Ovis aries]	Metabolism	Global and Overview;Carbohydrate metabolism	ko01200//Carbon metabolism;ko01230//Biosynthesis of amino acids;ko00010//Glycolysis / Gluconeogenesis	K00927	-	-	-
743	gene23057	13.1667	72	0.265	1.545	2.36704	0.00371145	0.0474232	up	EFHC1	PREDICTED: EF-hand domain-containing protein 1 isoform X1 [Ovis aries]	-	-	-	-	GO:0005819//spindle;GO:0044430//cytoskeletal part;GO:0005815//microtubule organizing center;GO:0005623//cell;GO:0043226//organelle;GO:0005856//cytoskeleton;GO:0044464//cell part;GO:0043232//intracellular non-membrane-bounded organelle;GO:0044422//organelle part;GO:0043228//non-membrane-bounded organelle;GO:0043229//intracellular organelle;GO:0044446//intracellular organelle part;GO:0044424//intra…	-	GO:0044707//single-multicellular organism process;GO:0060322//head development;GO:0044767//single-organism developmental process;GO:0021537//telencephalon development;GO:0007417//central nervous system development;GO:0048513//animal organ development;GO:0007275//multicellular organism development;GO:0021543//pallium development;GO:0007420//brain development;GO:0048731//system development;GO:00488…
744	gene2307	0.145	4221.44	0.0166667	498.657	14.009	1.75465e-20	3.94534e-16	up	LOC106990881	60S ribosomal protein L17 [Rattus norvegicus]	Genetic Information Processing	Translation	ko03010//Ribosome	K02880	GO:0015934//large ribosomal subunit;GO:0005737//cytoplasm;GO:0043292//contractile fiber;GO:0032991//macromolecular complex;GO:0044422//organelle part;GO:0044449//contractile fiber part;GO:0043231//intracellular membrane-bounded organelle;GO:0043232//intracellular non-membrane-bounded organelle;GO:1990904//ribonucleoprotein complex;GO:0030017//sarcomere;GO:0005623//cell;GO:0043227//membrane-bounde…	GO:0003676//nucleic acid binding;GO:0019843//rRNA binding;GO:0005198//structural molecule activity;GO:0097159//organic cyclic compound binding;GO:1901363//heterocyclic compound binding;GO:0005488//binding;GO:0003723//RNA binding	GO:0071702//organic substance transport;GO:1902582//single-organism intracellular transport;GO:0000278//mitotic cell cycle;GO:0006139//nucleobase-containing compound metabolic process;GO:0016032//viral process;GO:0044770//cell cycle phase transition;GO:1902578//single-organism localization;GO:0009056//catabolic process;GO:0044764//multi-organism cellular process;GO:1901564//organonitrogen compoun…
745	gene23072	123.613	345.677	5.815	16.4933	1.70747	0.00350161	0.0458633	up	LOC101108696	PREDICTED: SLA class II histocompatibility antigen, DQ haplotype D alpha chain-like isoform X1 [Ovis aries]	Organismal Systems;Cellular Processes;Environmental Information Processing	Immune system;Transport and catabolism;Signaling molecules and interaction	ko04145//Phagosome;ko04514//Cell adhesion molecules (CAMs);ko04612//Antigen processing and presentation;ko04672//Intestinal immune network for IgA production	K06752	GO:0071944//cell periphery;GO:0044459//plasma membrane part;GO:0042611//MHC protein complex;GO:0098797//plasma membrane protein complex;GO:0005623//cell;GO:0031224//intrinsic component of membrane;GO:0098796//membrane protein complex;GO:0032991//macromolecular complex;GO:0043234//protein complex;GO:0044425//membrane part;GO:0044464//cell part;GO:0016020//membrane;GO:0005886//plasma membrane	-	GO:0019882//antigen processing and presentation;GO:0002376//immune system process
746	gene2311	1099	467.333	15.9317	7.06	-1.10527	0.000304558	0.01134	down	SEC62	PREDICTED: translocation protein SEC62 [Ovis aries]	Genetic Information Processing	Folding, sorting and degradation	ko04141//Protein processing in endoplasmic reticulum;ko03060//Protein export	K12275	GO:0005622//intracellular;GO:0005623//cell;GO:0005737//cytoplasm;GO:0044424//intracellular part;GO:0043226//organelle;GO:0043228//non-membrane-bounded organelle;GO:0044425//membrane part;GO:0031224//intrinsic component of membrane;GO:0043232//intracellular non-membrane-bounded organelle;GO:0044444//cytoplasmic part;GO:0012505//endomembrane system;GO:0043229//intracellular organelle;GO:0042175//nu…	GO:0005215//transporter activity;GO:0060089//molecular transducer activity;GO:0022892//substrate-specific transporter activity	GO:0034620//cellular response to unfolded protein;GO:0006886//intracellular protein transport;GO:0050794//regulation of cellular process;GO:0009987//cellular process;GO:0051179//localization;GO:0016043//cellular component organization;GO:1902580//single-organism cellular localization;GO:0006950//response to stress;GO:0042221//response to chemical;GO:0006612//protein targeting to membrane;GO:00359…
747	gene23133	78774	19425.3	1488.31	374.122	-1.79863	0.000532486	0.015467	down	HSPA1A	PREDICTED: heat shock 70 kDa protein 1B [Ovis aries]	Genetic Information Processing;Organismal Systems;Cellular Processes;Environmental Information Processing	Immune system;Signal transduction;Transport and catabolism;Transcription;Folding, sorting and degradation;Endocrine system	ko04144//Endocytosis;ko04010//MAPK signaling pathway;ko04141//Protein processing in endoplasmic reticulum;ko03040//Spliceosome;ko04915//Estrogen signaling pathway;ko04612//Antigen processing and presentation	K03283	GO:0005856//cytoskeleton;GO:0043228//non-membrane-bounded organelle;GO:0043229//intracellular organelle;GO:0043231//intracellular membrane-bounded organelle;GO:0044444//cytoplasmic part;GO:0005815//microtubule organizing center;GO:0070161//anchoring junction;GO:0044464//cell part;GO:0044424//intracellular part;GO:0043227//membrane-bounded organelle;GO:0044422//organelle part;GO:0030054//cell junc…	GO:0016787//hydrolase activity;GO:1901363//heterocyclic compound binding;GO:0017111//nucleoside-triphosphatase activity;GO:0005102//receptor binding;GO:0044389//ubiquitin-like protein ligase binding;GO:0097159//organic cyclic compound binding;GO:0001883//purine nucleoside binding;GO:0036094//small molecule binding;GO:0016818//hydrolase activity, acting on acid anhydrides, in phosphorus-containing…	GO:0010604//positive regulation of macromolecule metabolic process;GO:0055086//nucleobase-containing small molecule metabolic process;GO:0044093//positive regulation of molecular function;GO:0009967//positive regulation of signal transduction;GO:0009987//cellular process;GO:0006457//protein folding;GO:0009408//response to heat;GO:0006807//nitrogen compound metabolic process;GO:0045088//regulation…
[truncated: 698 more rows]

## Sheet: Table S5
	Table S5. DEGs related to growth, development and meat quality in the DP×STH and MG×STH heep population
[truncated: 180 more rows]
